# Supplementary material for: Towards a definition of an existential approach in cancer patients: a co-produced scoping review
Source: PLoS One. 2025 Sep 9;20(9):e0330384. doi: 10.1371/journal.pone.0330384 (PMC12419588; doi:10.1371/journal.pone.0330384)
Supplement: S3 Table — (XLSX) [file pone.0330384.s003.xlsx]

## Sheet: articles
title	year	journal	issn	volume	issue	pages	authors	url	location	abstract	doi
Addressing spiritual needs: what relevance does it have for cancer patients?	2024	Spirituellen Bedürfnissen begegnen: Welche Relevanz hat das für Krebspatient*innen?	["2731-7234", "2731-7226"]	30		19-24	Büssing, A.	https://www.embase.com/search/results?subaction=viewrecord&id=L2026730374&from=export U2 - L2026730374	A. Büssing, Professur für Lebensqualität, Spiritualität und Coping, Fakultät für Gesundheit, Universität Witten/Herdecke, Gerhard-Kienle-Weg 4, Herdecke, Germany	Background: Even in secular societies, patients have specific existential/spiritual needs that are rarely taken into account, except in palliative care. To competently and reliably provide spiritual care in an interdisciplinary manner, these needs must be recorded and documented. The standardized Spiritual Needs Questionnaire (SpNQ) and a 10-item Screener are suitable for this purpose. Materials …	10.1007/s00761-023-01440-8 LK - https://utrechtuniversity.on.worldcat.org/atoztitles/link?sid=EMBASE&sid=EMBASE&issn=27317234&id=doi:10.1007%2Fs00761-023-01440-8&atitle=Addressing+spiritual+needs%3A+what+relevance+does+it+have+for+cancer+patients%3F&stitle=Onkol.&title=Onkologie&volume=30&issue=&spage=19&epage=24&aulast=B%C3%BCssing&aufirst=Arndt&auinit=A.&aufull=B%C3%BCssing+A.&coden=&isbn=&page…
When physicians fall ill—thoughts about changes in perspective	2024	Wenn Ärzte und Ärztinnen erkranken – Gedanken über einen Perspektivwechsel	["2731-7234", "2731-7226"]	30	1	43-47	Bein, T. and Schönhofer, B. and Apondo, S.	https://www.embase.com/search/results?subaction=viewrecord&id=L2026989207&from=export U2 - L2026989207	T. Bein, Universitätsklinikum Regensburg, Regensburg, Germany	Advances in modern medicine can provide a considerable sense of achievement—especially in cancer medicine—and have contributed to a considerable increase in life expectancy. Many physicians enjoy their job, but physicians themselves often have problems with their own care and health care. The “classic” role of physicians, who are supposed to guide their patients through a crisis in a confident, e…	10.1007/s00761-023-01431-9 LK - https://utrechtuniversity.on.worldcat.org/atoztitles/link?sid=EMBASE&sid=EMBASE&issn=27317234&id=doi:10.1007%2Fs00761-023-01431-9&atitle=When+physicians+fall+ill%E2%80%94thoughts+about+changes+in+perspective&stitle=Onkol.&title=Onkologie&volume=30&issue=1&spage=43&epage=47&aulast=Bein&aufirst=Thomas&auinit=T.&aufull=Bein+T.&coden=&isbn=&pages=43-47&date=2024&auinit…
Correlation between spiritual health, anxiety, and sleep quality among cancer patients	2024	Int. J. Afr. Nurs. Sci.	2214-1391	20			Khalili, Z. and Habibi, E. and Kamyari, N. and Tohidi, S. and Yousofvand, V.	https://www.embase.com/search/results?subaction=viewrecord&id=L2030228095&from=export U2 - L2030228095	V. Yousofvand, Student Research Committee, Hamadan University of Medical Sciences, Hamadan, Iran	Background: Receiving a cancer diagnosis constitutes a profoundly distressing and disconcerting experience for patients, often resulting in a loss of existential meaning. Consequently, individuals grappling with such diagnoses frequently manifest symptoms of anxiety and sleep disorders, impeding their adaptation to the challenges posed by the illness. In light of this, this research paper explore…	10.1016/j.ijans.2024.100668 LK - https://utrechtuniversity.on.worldcat.org/atoztitles/link?sid=EMBASE&sid=EMBASE&issn=22141391&id=doi:10.1016%2Fj.ijans.2024.100668&atitle=Correlation+between+spiritual+health%2C+anxiety%2C+and+sleep+quality+among+cancer+patients&stitle=Int.+J.+Afr.+Nurs.+Sci.&title=International+Journal+of+Africa+Nursing+Sciences&volume=20&issue=&spage=&epage=&aulast=Khalili&aufir…
Unmet Needs of Palliative Care Among Iranian Children with Cancer and Their Families: A Qualitative Study	2023	Internat. Jour. of Canc. Managt.	["2538-497X", "2538-4422"]	16	1		Pouy, S. and Ezbarami, Z.T. and Rassouli, M. and Darbandi, B. and Javadi-Pashaki, N.	https://www.embase.com/search/results?subaction=viewrecord&id=L2027672514&from=export U2 - L2027672514	N. Javadi-Pashaki, Department of Medical-Surgical Nursing, School of Nursing and Midwifery, Guilan University of Medical Sciences, Rasht, Iran	Background: Palliative care is one of the primary rights of children with cancer and their families. Identifying the unmet needs of palliative care for these children is important in providing high-quality care. Objectives: The present study aimed at explaining the perception of formal and informal caregivers about the unmet palliative care needs of children with cancer and their families. Method…	10.5812/ijcm-136251 LK - https://utrechtuniversity.on.worldcat.org/atoztitles/link?sid=EMBASE&sid=EMBASE&issn=2538497X&id=doi:10.5812%2Fijcm-136251&atitle=Unmet+Needs+of+Palliative+Care+Among+Iranian+Children+with+Cancer+and+Their+Families%3A+A+Qualitative+Study&stitle=Internat.+Jour.+of+Canc.+Managt.&title=International+Journal+of+Cancer+Management&volume=16&issue=1&spage=&epage=&aulast=Pouy&auf…
A Cognitive-Existential Telephone Intervention to Improve Existential Quality of Life in Advanced Cancer	2023	J. Acad. Consul. Liaison. Psychiatry	2667-2960	64		S132-S133	Gagnon, P. and Fillion, L. and Le Moignan Moreau, J. and Aubin, M. and Savard, J. and Blais, M.-C. and Henry, M. and Rivest, J. and Dagnault, A. and Provencher, L. and Chochinov, H.	https://www.embase.com/search/results?subaction=viewrecord&id=L2029067501&from=export U2 - L2029067501		Background: Advanced cancer raises significant spiritual, existential, and death-related concerns that are poorly addressed in routine cancer care (Wexler & Corn, 2012). We developed an 8-weeks manualized cognitive existential intervention (CEI) for advanced cancer patients to be delivered by telephone to improve existential and global quality of life (QoL). Methods: Patients with advanced cancer…	10.1016/j.jaclp.2023.11.267 LK - https://utrechtuniversity.on.worldcat.org/atoztitles/link?sid=EMBASE&sid=EMBASE&issn=26672960&id=doi:10.1016%2Fj.jaclp.2023.11.267&atitle=A+Cognitive-Existential+Telephone+Intervention+to+Improve+Existential+Quality+of+Life+in+Advanced+Cancer&stitle=J.+Acad.+Consul.+Liaison.+Psychiatry&title=Journal+of+the+Academy+of+Consultation-Liaison+Psychiatry&volume=64&issue…
(130) Balancing Patient Autonomy and Psychodynamic Interventions in Requests for Hastened Death in Palliative Care: A C-L Psychiatry Case Study	2023	J. Acad. Consul. Liaison. Psychiatry	2667-2960	64		S64-S65	Noufi, P. and O'Hanlan, E.	https://www.embase.com/search/results?subaction=viewrecord&id=L2029133826&from=export U2 - L2029133826		Background: Consultation-Liaison (CL) psychiatrists are often consulted to provide expertise on cases where patients express a wish for hastened death, particularly in palliative care. While these requests are typically approached through a capacity evaluation, they may encompass broader issues that require further therapeutic exploration. This case study explores the complexities of these reques…	10.1016/j.jaclp.2023.11.602 LK - https://utrechtuniversity.on.worldcat.org/atoztitles/link?sid=EMBASE&sid=EMBASE&issn=26672960&id=doi:10.1016%2Fj.jaclp.2023.11.602&atitle=%28130%29+Balancing+Patient+Autonomy+and+Psychodynamic+Interventions+in+Requests+for+Hastened+Death+in+Palliative+Care%3A+A+C-L+Psychiatry+Case+Study&stitle=J.+Acad.+Consul.+Liaison.+Psychiatry&title=Journal+of+the+Academy+of+Co…
Surgeon Delivery of Palliative Care in Seriously Ill Older Adults Across Specialty Clinics	2023	J. Am. Coll. Surg.	1879-1190	237	5	S208-S209	Dhanani, H. and Comrie, C. and Reich, A.J. and Gray, T.F. and Cauley, C.E. and Dohan, D. and Cooper, Z.	https://www.embase.com/search/results?subaction=viewrecord&id=L643050971&from=export U2 - L643050971	H. Dhanani	Introduction: Seriously ill older adults undergoing surgery face high risk of postoperative complications, functional decline and disability, and mortality. Palliative care (PC) provided by surgeons perioperatively has potential to improve patient outcomes. We examined contextual factors shaping surgeon PC delivery. Methods: Two fieldworkers used comparative ethnography to observe perioperative s…	10.1097/XCS.0000000000000828 LK - https://utrechtuniversity.on.worldcat.org/atoztitles/link?sid=EMBASE&sid=EMBASE&issn=18791190&id=doi:10.1097%2FXCS.0000000000000828&atitle=Surgeon+Delivery+of+Palliative+Care+in+Seriously+Ill+Older+Adults+Across+Specialty+Clinics&stitle=J.+Am.+Coll.+Surg.&title=Journal+of+the+American+College+of+Surgeons&volume=237&issue=5&spage=S208&epage=S209&aulast=Dhanani&auf…
ADAPTING CALM PSYCHOTHERAPY FOR CAREGIVERS OF PATIENTS WITH MALIGNANT GLIOMA	2023	Neuro-Oncology	1523-5866	25		v251	Willis, K. and Fox, A. and Reid, M. and Thumma, L. and Barrett, S. and Lo, K. and Loughan, A.	https://www.embase.com/search/results?subaction=viewrecord&id=L643121938&from=export U2 - L643121938	K. Willis, Massachusetts General Hospital, Boston, MA, United States	Caregivers of patients with malignant gliomas (PwMG) report significant emotional distress yet are often omitted from supportive psycho-oncology programs. CALM (Managing Cancer and Living Meaningfully), an evidencebased psychotherapy, has shown preliminarily to reduce depressive and existential distress among PwMG. While caregivers are invited to participate in CALM alongside the patient, the ben…	10.1093/neuonc/noad179.0963 LK - https://utrechtuniversity.on.worldcat.org/atoztitles/link?sid=EMBASE&sid=EMBASE&issn=15235866&id=doi:10.1093%2Fneuonc%2Fnoad179.0963&atitle=ADAPTING+CALM+PSYCHOTHERAPY+FOR+CAREGIVERS+OF+PATIENTS+WITH+MALIGNANT+GLIOMA&stitle=Neuro-Oncology&title=Neuro-Oncology&volume=25&issue=&spage=v251&epage=&aulast=Willis&aufirst=Kelcie&auinit=K.&aufull=Willis+K.&coden=&isbn=&pa…
THE SPECIFIC PSYCHOSOCIAL BURDEN OF CAREGIVERS OF ADULT NEURO-ONCOLOGICAL PATIENTS - A PROSPECTIVE STUDY	2023	Neuro-Oncology	1523-5866	25		v221	Spieker, M. and Rapp, M. and Goebel, S. and Karger, A. and Rieger, D. and Grosse, L. and Bombach, P. and Kurz, S. and Hippler, M. and Tatagiba, M. and Sabel, M. and Tabatabai, G. and Renovanz, M.	https://www.embase.com/search/results?subaction=viewrecord&id=L643122703&from=export U2 - L643122703	M. Spieker, Department of Neurology and Interdisciplinary Neuro-Oncology, University Hospital Tübingen, Hertie Institute for Clinical Brain Research, Tübingen, Germany	OBJECTIVE: The diagnosis of a brain tumor represents high burden for the patients' caregivers (CG). Psychosocial screening tools adapted to the burden profile of CG are urgently required but do not exist. The aim was to develop a problem list for neuro-oncological CGs' unmet needs for an application in combination to the Distress Thermometer scale. METHODS: CG were prospectively assessed regardin…	10.1093/neuonc/noad179.0845 LK - https://utrechtuniversity.on.worldcat.org/atoztitles/link?sid=EMBASE&sid=EMBASE&issn=15235866&id=doi:10.1093%2Fneuonc%2Fnoad179.0845&atitle=THE+SPECIFIC+PSYCHOSOCIAL+BURDEN+OF+CAREGIVERS+OF+ADULT+NEURO-ONCOLOGICAL+PATIENTS+-+A+PROSPECTIVE+STUDY&stitle=Neuro-Oncology&title=Neuro-Oncology&volume=25&issue=&spage=v221&epage=&aulast=Spieker&aufirst=Mareike&auinit=M.&au…
Exploring the content and outcomes of meaning-centered interventions in palliative care: A scoping review	2023	Ann. Oncol.	["1569-8041", "0923-7534"]	34		S1234-S1235	Eskigülek, Y. and Kav, S.	https://www.embase.com/search/results?subaction=viewrecord&id=L2027888143&from=export U2 - L2027888143		Background: Palliative care patients experience existential suffering in terms of psychosocial and spiritual distress and physical pain. Meaning-Centered Interventions have been proposed to be an effective method for improving patient outcomes, reducing psychological and spiritual distress in advanced cancer patients. The aim of the scoping review was to explore the contents, outcome measures, an…	10.1016/j.annonc.2023.09.1627 LK - https://utrechtuniversity.on.worldcat.org/atoztitles/link?sid=EMBASE&sid=EMBASE&issn=15698041&id=doi:10.1016%2Fj.annonc.2023.09.1627&atitle=Exploring+the+content+and+outcomes+of+meaning-centered+interventions+in+palliative+care%3A+A+scoping+review&stitle=Ann.+Oncol.&title=Annals+of+Oncology&volume=34&issue=&spage=S1234&epage=S1235&aulast=Eskig%C3%BClek&aufirst=Y…
1853P Effect of logotherapy on anxiety in patients with cancer: A systematic review and meta-analysis	2023	Ann. Oncol.	["1569-8041", "0923-7534"]	34		S1002	Barroso, D.C. and Madeira, T.M. and Marinho, A.D. and Teixeira Filho, A.V. and Freitas, M.A.A. and Pirez, J.	https://www.embase.com/search/results?subaction=viewrecord&id=L2027892258&from=export U2 - L2027892258		Background: Frankl's Logotherapy is a psychotherapeutic approach aimed at finding meaning in life. Although the incidence of death anxiety, existential loneliness, and depression in cancer patients is high, the efficacy of Logotherapy in this population is not well established. Methods: Two independent investigators searched PubMed, Embase, and Cochrane Library databases up to March 2023. We syst…	10.1016/j.annonc.2023.09.2803 LK - https://utrechtuniversity.on.worldcat.org/atoztitles/link?sid=EMBASE&sid=EMBASE&issn=15698041&id=doi:10.1016%2Fj.annonc.2023.09.2803&atitle=1853P+Effect+of+logotherapy+on+anxiety+in+patients+with+cancer%3A+A+systematic+review+and+meta-analysis&stitle=Ann.+Oncol.&title=Annals+of+Oncology&volume=34&issue=&spage=S1002&epage=&aulast=Barroso&aufirst=D.C.&auinit=D.C.&…
1877P Meaning-making in the re-entry phase: A qualitative focus group study with patients with breast cancer and melanoma	2023	Ann. Oncol.	["1569-8041", "0923-7534"]	34		S1009	Visser, A. and Post, L. and Dekker, J. and van Zuijlen, C. and Konings, I.R.	https://www.embase.com/search/results?subaction=viewrecord&id=L2027892649&from=export U2 - L2027892649		Background: After completion of curative cancer treatment patients enter the re-entry phase, which is characterized by the difficult task to pick up life again. In the re-entry patients face existential concerns, besides physical and psychosocial concerns. Finding meaning and purpose in this new situation may help in dealing with existential concerns. More insight is needed in the existential con…	10.1016/j.annonc.2023.09.3005 LK - https://utrechtuniversity.on.worldcat.org/atoztitles/link?sid=EMBASE&sid=EMBASE&issn=15698041&id=doi:10.1016%2Fj.annonc.2023.09.3005&atitle=1877P+Meaning-making+in+the+re-entry+phase%3A+A+qualitative+focus+group+study+with+patients+with+breast+cancer+and+melanoma&stitle=Ann.+Oncol.&title=Annals+of+Oncology&volume=34&issue=&spage=S1009&epage=&aulast=Visser&aufirs…
PREDICTING SURVIVAL IN GLIOBLASTOMA PATIENTS WHO DON'T UNDERGO NEUROSURGERY	2023	Neuro-Oncology	1523-5866	25		ii93	De Haan, Y. and De Roover, M. and Duijnkerke, D. and Colmer, N. and Smits, M. and Dirven, C.M.F. and Vincent, A.J.P.E.	https://www.embase.com/search/results?subaction=viewrecord&id=L642482908&from=export U2 - L642482908	Y. De Haan, Erasmus MC, Rotterdam, Netherlands	BACKGROUND: Patients with glioblastoma have poor overall survival (OS), even with surgical treatment and adjuvant therapy. However, up to a quarter of patients with presumed glioblastoma does not receive any form of treatment and not much is known in the literature about this population. Their OS is estimated to be around 1.2 months. Generally, patients with presumed glioblastoma that don't recei…	10.1093/neuonc/noad137.311 LK - https://utrechtuniversity.on.worldcat.org/atoztitles/link?sid=EMBASE&sid=EMBASE&issn=15235866&id=doi:10.1093%2Fneuonc%2Fnoad137.311&atitle=PREDICTING+SURVIVAL+IN+GLIOBLASTOMA+PATIENTS+WHO+DON%27T+UNDERGO+NEUROSURGERY&stitle=Neuro-Oncology&title=Neuro-Oncology&volume=25&issue=&spage=ii93&epage=&aulast=De+Haan&aufirst=Y.&auinit=Y.&aufull=De+Haan+Y.&coden=&isbn=&pages…
Review of Marine Cyanobacteria and the Aspects Related to Their Roles: Chemical, Biological Properties, Nitrogen Fixation and Climate Change	2023	Mar. Drugs	1660-3397	21	8		El-Seedi, H.R. and El-Mallah, M.F. and Yosri, N. and Alajlani, M. and Zhao, C. and Mehmood, M.A. and Du, M. and Ullah, H. and Daglia, M. and Guo, Z. and Khalifa, S.A.M. and Shou, Q.	https://www.embase.com/search/results?subaction=viewrecord&id=L2025141904&from=export U2 - L2025141904	["H.R. El-Seedi, International Research Center for Food Nutrition and Safety, Jiangsu University, Zhenjiang, China", "S.A.M. Khalifa, International Research Center for Food Nutrition and Safety, Jiangsu University, Zhenjiang, China", "Q. Shou, Second Clinical Medical College, Jinhua Academy, Zhejiang Chinese Medical University, Hangzhou, China"]	Marine cyanobacteria are an ancient group of photosynthetic microbes dating back to 3.5 million years ago. They are prolific producers of bioactive secondary metabolites. Over millions of years, natural selection has optimized their metabolites to possess activities impacting various biological targets. This paper discusses the historical and existential records of cyanobacteria, and their role i…	10.3390/md21080439 LK - https://utrechtuniversity.on.worldcat.org/atoztitles/link?sid=EMBASE&sid=EMBASE&issn=16603397&id=doi:10.3390%2Fmd21080439&atitle=Review+of+Marine+Cyanobacteria+and+the+Aspects+Related+to+Their+Roles%3A+Chemical%2C+Biological+Properties%2C+Nitrogen+Fixation+and+Climate+Change&stitle=Mar.+Drugs&title=Marine+Drugs&volume=21&issue=8&spage=&epage=&aulast=El-Seedi&aufirst=Hesham…
Medical Assistance in Dying in Canada and Suffering: A Multi-Phase Study to Improve MAiD Education, Practice Guidelines and Plan a Research Agenda	2023	Curr. Oncol.	1718-7729	30	7	6922-6923	Henry, M. and Downar, J. and Li, M. and Michara, B. and Lynn, G. and Isabelle, M. and Ali, A. and Vanessa, B.-G. and Liu, J. and Justine, A.	https://www.embase.com/search/results?subaction=viewrecord&id=L642233072&from=export U2 - L642233072	M. Henry, McGill University, Montreal, Canada	Background/Rationale or Objectives/Purpose Medical Assistance in Dying (MAiD) is legal in Canada since June 2016. According to the Annual Report on MAiD in Canada, requests are mostly motivated by a combination of psychological, existential and social issues. While the psycho-oncology field offers several interventions to relieve suffering, it is unclear how issues of suffering are addressed in p…	10.3390/curroncol30070503 LK - https://utrechtuniversity.on.worldcat.org/atoztitles/link?sid=EMBASE&sid=EMBASE&issn=17187729&id=doi:10.3390%2Fcurroncol30070503&atitle=Medical+Assistance+in+Dying+in+Canada+and+Suffering%3A+A+Multi-Phase+Study+to+Improve+MAiD+Education%2C+Practice+Guidelines+and+Plan+a+Research+Agenda&stitle=Curr.+Oncol.&title=Current+Oncology&volume=30&issue=7&spage=6922&epage=692…
Ageing with cystic fibrosis: challenges for patients and team members	2023	J. Cyst. Fibrosis	["1873-5010", "1569-1993"]	22		S183	Braun, S. and Eyns, H. and Vincken, S. and De Wachter, E. and Vanderhelst, E.	https://www.embase.com/search/results?subaction=viewrecord&id=L2025006646&from=export U2 - L2025006646		Intro Older(40+)people with cystic fibrosis(PWCF) were not expected to survive into adulthood. Life expectancy has improved to an mean survival age of50+ due to a multidisciplinary approach and modulator therapy. Along with these new developments an improved quality of life(QoL) has been observed. With an increased survival certain issues related to longevity are likely to emerge. Method A cross-…	10.1016/S1569-1993(23)00760-9 LK - https://utrechtuniversity.on.worldcat.org/atoztitles/link?sid=EMBASE&sid=EMBASE&issn=18735010&id=doi:10.1016%2FS1569-1993%2823%2900760-9&atitle=Ageing+with+cystic+fibrosis%3A+challenges+for+patients+and+team+members&stitle=J.+Cyst.+Fibrosis&title=Journal+of+Cystic+Fibrosis&volume=22&issue=&spage=S183&epage=&aulast=Braun&aufirst=S.&auinit=S.&aufull=Braun+S.&coden…
Spiritual Concerns of Children with Life-limiting and Lifethreatening Conditions and their Families	2023	Palliative Med.	1477-030X	37	1	58	Scott, H. and Coombes, L. and Braybrook, D. and Harardóttir, D. and Roach, A. and Ellis-Smith, C. and Bristowe, K. and Murtagh, F. and Downing, J. and Fraser, L. and Bluebond-Langner, M. and Harding, R.	https://www.embase.com/search/results?subaction=viewrecord&id=L641783756&from=export U2 - L641783756	H. Scott, King's College London, Cicely Saunders Institute, London, United Kingdom	Background/aims: Background: Despite being a core domain of palliative care, primary data on spiritual and existential concerns has rarely been collected among children with life-limiting and life-threatening conditions (LLLTC) and their families. Existing evidence has tended to focus on the religious aspects among children with cancer. Aim: To identify the spiritual needs of children with LLLTC.…	10.1177/02692163231172891 LK - https://utrechtuniversity.on.worldcat.org/atoztitles/link?sid=EMBASE&sid=EMBASE&issn=1477030X&id=doi:10.1177%2F02692163231172891&atitle=Spiritual+Concerns+of+Children+with+Life-limiting+and+Lifethreatening+Conditions+and+their+Families&stitle=Palliative+Med.&title=Palliative+Medicine&volume=37&issue=1&spage=58&epage=&aulast=Scott&aufirst=H.&auinit=H.&aufull=Scott+H.…
Palliative Care Education in Radiation Oncology: Current Knowledge, Skills and Attitudes	2023	Palliative Med.	1477-030X	37	1	140-141	De Nijs, E. and Schoof, S. and Meurs, C. and Wiersma, T. and Van Der Linden, Y.	https://www.embase.com/search/results?subaction=viewrecord&id=L641783826&from=export U2 - L641783826	E. De Nijs, Leiden University Medical Center, Center of Expertise Palliative Care, Leiden, Netherlands	Background/aims: In 2021 Entrustable Professional Activities for Palliative Care (PC) were formulated nationally to improve knowledge, skills and attitudes for all future medical specialists in the Netherlands. We assessed to what extent current residents in radiation oncology comply with these PC EPAs and how to improve their education on PC. Methods: In September 2021, all residents of the eigh…	10.1177/02692163231172891 LK - https://utrechtuniversity.on.worldcat.org/atoztitles/link?sid=EMBASE&sid=EMBASE&issn=1477030X&id=doi:10.1177%2F02692163231172891&atitle=Palliative+Care+Education+in+Radiation+Oncology%3A+Current+Knowledge%2C+Skills+and+Attitudes&stitle=Palliative+Med.&title=Palliative+Medicine&volume=37&issue=1&spage=140&epage=141&aulast=De+Nijs&aufirst=E.&auinit=E.&aufull=De+Nijs+E…
Psychomotor Slowing in Patients with Advanced Cancer Not Suffering from Delirium. A Qualitative Study	2023	Palliative Med.	1477-030X	37	1	97	Gagnon, B. and Boivin, J. and Selihi, Z. and Nguyen, O. and Dogba, M.J. and Gauthier, L. and Tapp, D. and Lawlor, P.	https://www.embase.com/search/results?subaction=viewrecord&id=L641784016&from=export U2 - L641784016	B. Gagnon, Laval University, Quebec, Canada	Background/aims: In patients with advanced cancer, psychomotor slowing (PS) is observable during hypoactive delirium and in some patients with cognitive and motor symptoms that do not allow such a diagnosis. Current tools used in the context of delirium assessment include cognitive and/or motor items. However, these are only reported in a onedimensional way, based on the observations of healthcar…	10.1177/02692163231172891 LK - https://utrechtuniversity.on.worldcat.org/atoztitles/link?sid=EMBASE&sid=EMBASE&issn=1477030X&id=doi:10.1177%2F02692163231172891&atitle=Psychomotor+Slowing+in+Patients+with+Advanced+Cancer+Not+Suffering+from+Delirium.+A+Qualitative+Study&stitle=Palliative+Med.&title=Palliative+Medicine&volume=37&issue=1&spage=97&epage=&aulast=Gagnon&aufirst=B.&auinit=B.&aufull=Gagno…
Symptoms and Problems Reported by Patients with Non-cancer Diseases through Open-ended Questions in Specialist Palliative Care	2023	Palliative Med.	1477-030X	37	1	194	Rojas-Concha, L. and Hansen, M.B. and Groenvold, M.	https://www.embase.com/search/results?subaction=viewrecord&id=L641784101&from=export U2 - L641784101	L. Rojas-Concha, Bispebjerg and Frederiksberg Hospitals, University of Copenhagen, Department of Geriatrics and Palliative Medicine GP, Copenhagen, Denmark	Background/aims: Since 2010, a comprehensive symptom assessment has been carried out in Danish specialist palliative care by using the EORTC QLQ-C15-PAL and the open-ended question Write In three Symptoms/Problems (WISP), which allows patients to report up to three symptoms and problems (S/Ps) not included in the EORTC QLQC15- PAL. Little is known about which S/Ps patients with non-cancer disease…	10.1177/02692163231172891 LK - https://utrechtuniversity.on.worldcat.org/atoztitles/link?sid=EMBASE&sid=EMBASE&issn=1477030X&id=doi:10.1177%2F02692163231172891&atitle=Symptoms+and+Problems+Reported+by+Patients+with+Non-cancer+Diseases+through+Open-ended+Questions+in+Specialist+Palliative+Care&stitle=Palliative+Med.&title=Palliative+Medicine&volume=37&issue=1&spage=194&epage=&aulast=Rojas-Concha&a…
The Responses Study-A Qualitative Exploration into Psychological Responses to and Potential Influences of, Advance Care Planning Discussions for People Living with Advanced Illness	2023	Palliative Med.	1477-030X	37	1	30	Eason, R.J. and Brighton, L.J. and Koffman, J. and Bristowe, K.	https://www.embase.com/search/results?subaction=viewrecord&id=L641784113&from=export U2 - L641784113	R.J. Eason, Cicely Saunders Institute of Palliative Care, Policy and Rehabilitation, London, United Kingdom	Background/aims: Advance Care Planning (ACP) discussions can be beneficial to people living with advanced illness. While research has focussed on ACP barriers, outcomes and completion, little is known about how ACP discussions influence thoughts, feelings and behaviours. Aim: To explore psychological responses to ACP discussions, and their potential influences on the thoughts, feelings and behavi…	10.1177/02692163231172891 LK - https://utrechtuniversity.on.worldcat.org/atoztitles/link?sid=EMBASE&sid=EMBASE&issn=1477030X&id=doi:10.1177%2F02692163231172891&atitle=The+Responses+Study-A+Qualitative+Exploration+into+Psychological+Responses+to+and+Potential+Influences+of%2C+Advance+Care+Planning+Discussions+for+People+Living+with+Advanced+Illness&stitle=Palliative+Med.&title=Palliative+Medicine&…
What Is it Like to Be Human? Swedish Health Care Staff's View on the Existential Dimension	2023	Palliative Med.	1477-030X	37	1	178	Bäckersten, C. and Olsson, A. and Molander, U. and Benkel, I. and Nyblom, S.	https://www.embase.com/search/results?subaction=viewrecord&id=L641784115&from=export U2 - L641784115	C. Bäckersten, Sahlgrenska University Hospital, Palliative Department, Gothenburg, Sweden	Background/aims: Palliative care must provide care with a holistic view of the person based on physical, psychological, social, and spiritual/existential dimensions. The dimension that has been least developed and defined is the spiritual/existential dimension. EAPC's definition states that the spiritual/existential dimension relates to how people experience, express and/or search for meaning and…	10.1177/02692163231172891 LK - https://utrechtuniversity.on.worldcat.org/atoztitles/link?sid=EMBASE&sid=EMBASE&issn=1477030X&id=doi:10.1177%2F02692163231172891&atitle=What+Is+it+Like+to+Be+Human%3F+Swedish+Health+Care+Staff%27s+View+on+the+Existential+Dimension&stitle=Palliative+Med.&title=Palliative+Medicine&volume=37&issue=1&spage=178&epage=&aulast=B%C3%A4ckersten&aufirst=C.&auinit=C.&aufull=B%…
Learning from the Patient Experience, the SYMPAL+ Project	2023	Palliative Med.	1477-030X	37	1	65	De Graaf, E. and Heimensen, C. and Bertens, N. and Gootjes, J. and Van Den Boogaard, M. and Middelburg, M. and Teunissen, S.	https://www.embase.com/search/results?subaction=viewrecord&id=L641784151&from=export U2 - L641784151	E. De Graaf, Utrecht University Medical Center, Julius Center for Health Sciences and Primary Care, Utrecht, Netherlands	Background/aims: Patient information can be used to optimize care either for the individual patient and a specific hospice, and to perform research. A datahub and dashboard were built to collect and share patient record data. This feasibility study aimed to evaluate the completeness of data. Methods: A feasibility study was performed using a mixed methods approach. Patients admitted to participat…	10.1177/02692163231172891 LK - https://utrechtuniversity.on.worldcat.org/atoztitles/link?sid=EMBASE&sid=EMBASE&issn=1477030X&id=doi:10.1177%2F02692163231172891&atitle=Learning+from+the+Patient+Experience%2C+the+SYMPAL%2B+Project&stitle=Palliative+Med.&title=Palliative+Medicine&volume=37&issue=1&spage=65&epage=&aulast=De+Graaf&aufirst=E.&auinit=E.&aufull=De+Graaf+E.&coden=&isbn=&pages=65-&date=202…
Person Centred Care and Outcome Measures in Palliative Care in Conflict Affected Settings	2023	Palliative Med.	1477-030X	37	1	15	Harding-Swale, R.	https://www.embase.com/search/results?subaction=viewrecord&id=L641784153&from=export U2 - L641784153	R. Harding-Swale, Cicely Saunders Institute, King's College London, Department of Palliative Care, Policy and Rehabilitation, London, United Kingdom	Background/aims: Universal Health Coverage identifies palliative care as an essential health service for all. Many families face advanced cancer while displaced or seeking refugee status away from their homeland. Truly holistic person-centred care must anticipate and respond to their specific circumstances and needs. This programme of work has sought to identify the specific palliative care-relat…	10.1177/02692163231172891 LK - https://utrechtuniversity.on.worldcat.org/atoztitles/link?sid=EMBASE&sid=EMBASE&issn=1477030X&id=doi:10.1177%2F02692163231172891&atitle=Person+Centred+Care+and+Outcome+Measures+in+Palliative+Care+in+Conflict+Affected+Settings&stitle=Palliative+Med.&title=Palliative+Medicine&volume=37&issue=1&spage=15&epage=&aulast=Harding-Swale&aufirst=R.&auinit=R.&aufull=Harding-Sw…
Wish to Hasten Death in Mexican Palliative Cancer Patients: A Phenomenological Study	2023	Palliative Med.	1477-030X	37	1	180	Rodríguez-Mayoral, O. and Ruelas-Rangel, M. and Lugo-Haro, R. and Allende-Pérez, S. and Rodríguez-Prat, A.	https://www.embase.com/search/results?subaction=viewrecord&id=L641784215&from=export U2 - L641784215	O. Rodríguez-Mayoral, Instituto Nacional De Cancerología, Palliative Care Service, Mexico City, Mexico	Background/aims: The wish to hasten death (WHD) presents as a reaction to the considerable suffering which accompanies a life-threatening diagnosis and for which the patient cannot see another way out but to accelerate death. WHD may present in response to several social, psychological, existential or psychiatric conditions, and represents a novel construct which has not been fully explored amids…	10.1177/02692163231172891 LK - https://utrechtuniversity.on.worldcat.org/atoztitles/link?sid=EMBASE&sid=EMBASE&issn=1477030X&id=doi:10.1177%2F02692163231172891&atitle=Wish+to+Hasten+Death+in+Mexican+Palliative+Cancer+Patients%3A+A+Phenomenological+Study&stitle=Palliative+Med.&title=Palliative+Medicine&volume=37&issue=1&spage=180&epage=&aulast=Rodr%C3%ADguez-Mayoral&aufirst=O.&auinit=O.&aufull=Rod…
Accelerated Repetitive Transcranial Magnetic Stimulation (rTMS) to Treat Existential Distress in Palliative Care: A Phase 2a/2b Dose-finding and Feasibility Clinical Trial	2023	Palliative Med.	1477-030X	37	1	102	Lapenskie, J. and Lalumiere, G. and Anderson, K. and Watt, C. and Rice, J. and Dionne, M. and Noel, C. and Kabir, M. and Downar, J. and Downar, J.	https://www.embase.com/search/results?subaction=viewrecord&id=L641784310&from=export U2 - L641784310	J. Lapenskie, Ottawa Hospital Research Institute, Clinical Epidemiology Program,Palliative Care, Ottawa, Canada	Background/aims: Nearly 20% of palliative care patients experience existential distress, characterized by feelings of depression/anxiety and loss of purpose - a symptom for which existing therapeutic options are inadequate. Accelerated repetitive Transcranial Magnetic Stimulation (rTMS) is an effective, approved treatment for major depression, but has not been trialed for existential distress. Ai…	10.1177/02692163231172891 LK - https://utrechtuniversity.on.worldcat.org/atoztitles/link?sid=EMBASE&sid=EMBASE&issn=1477030X&id=doi:10.1177%2F02692163231172891&atitle=Accelerated+Repetitive+Transcranial+Magnetic+Stimulation+%28rTMS%29+to+Treat+Existential+Distress+in+Palliative+Care%3A+A+Phase+2a%2F2b+Dose-finding+and+Feasibility+Clinical+Trial&stitle=Palliative+Med.&title=Palliative+Medicine&vol…
How Is Impact of Prognostication Measured in Palliative Cancer Studies? Findings from a Systematic Review of Quantitative Measures and Qualitative Experiences	2023	Palliative Med.	1477-030X	37	1	263	Spooner, C. and Vivat, B. and White, N. and Bruun, A. and Rohde, G. and Kwek, P.X. and Stone, P.	https://www.embase.com/search/results?subaction=viewrecord&id=L641784347&from=export U2 - L641784347	C. Spooner, University College London, Marie Curie Palliative Care Research Department, London, United Kingdom	Background/aims: We are developing a Core Outcome Set (COS) for prognostication (prediction of survival) in palliative cancer care, as there is a lack of consensus about which outcomes are the most important to measure. This systematic review aims to identify and synthesise outcomes used in palliative cancer prognostic research, and patients' and carergivers' experiences of prognostication. Metho…	10.1177/02692163231172891 LK - https://utrechtuniversity.on.worldcat.org/atoztitles/link?sid=EMBASE&sid=EMBASE&issn=1477030X&id=doi:10.1177%2F02692163231172891&atitle=How+Is+Impact+of+Prognostication+Measured+in+Palliative+Cancer+Studies%3F+Findings+from+a+Systematic+Review+of+Quantitative+Measures+and+Qualitative+Experiences&stitle=Palliative+Med.&title=Palliative+Medicine&volume=37&issue=1&spag…
How Do Palliative Care Professionals' Understandings of Spiritual Care Compare with the Understandings of Spiritual Wellbeing of People Receiving Palliative Care?	2023	Palliative Med.	1477-030X	37	1	168-169	Vivat, B. and Young, T.	https://www.embase.com/search/results?subaction=viewrecord&id=L641784445&from=export U2 - L641784445	B. Vivat, University College London, Marie Curie Palliative Care Research Department, London, United Kingdom	Background/aims: Spiritual care is central to palliative care and the wellbeing of people receiving palliative care, but still under-researched and poorly understood. We compared results from two studies, one investigating what spiritual wellbeing (SWB) meant to patient participants, the other exploring what palliative care professionals gave as examples of spiritual care. Methods: An EORTC QLQ-S…	10.1177/02692163231172891 LK - https://utrechtuniversity.on.worldcat.org/atoztitles/link?sid=EMBASE&sid=EMBASE&issn=1477030X&id=doi:10.1177%2F02692163231172891&atitle=How+Do+Palliative+Care+Professionals%27+Understandings+of+Spiritual+Care+Compare+with+the+Understandings+of+Spiritual+Wellbeing+of+People+Receiving+Palliative+Care%3F&stitle=Palliative+Med.&title=Palliative+Medicine&volume=37&issue=…
Palliative Home Care and Admission to Hospital: A Retrospective Study of Older Cancer Patients	2023	Palliative Med.	1477-030X	37	1	217-218	Mracek, J.J. and Earp, M. and Sinnarajah, A.	https://www.embase.com/search/results?subaction=viewrecord&id=L641784554&from=export U2 - L641784554	J.J. Mracek, University of Alberta, Edmonton, Canada	Background/aims: We evaluate the association of specialist palliative home care (HC) with days spent admitted to hospital in the 30 and 90 days prior to death. Methods: This retrospective cohort study using administrative data identified adults ≥ 65 years of age, deceased from cancer between 2008 and 2015, living ≥ 180 days after diagnosis of cancer, and residing in the urban Calgary Zone of Albe…	10.1177/02692163231172891 LK - https://utrechtuniversity.on.worldcat.org/atoztitles/link?sid=EMBASE&sid=EMBASE&issn=1477030X&id=doi:10.1177%2F02692163231172891&atitle=Palliative+Home+Care+and+Admission+to+Hospital%3A+A+Retrospective+Study+of+Older+Cancer+Patients&stitle=Palliative+Med.&title=Palliative+Medicine&volume=37&issue=1&spage=217&epage=218&aulast=Mracek&aufirst=J.J.&auinit=J.J.&aufull=Mr…
DEATH ANXIETY (DA), PSYCHOLOGICAL WELL-BEING, and SURVIVAL of ADVANCED CANCER PATIENTS (ACP) in PHASE i TRIALS and THEIR SPOUSAL CAREGIVERS (SC)	2023	Supportive Care Cance	1433-7339	31		S199	Hlubocky, F. and Cella, D. and Sher, T. and Daugherty, C.	https://www.embase.com/search/results?subaction=viewrecord&id=L641874646&from=export U2 - L641874646	F. Hlubocky, University of Chicago Medicine, United States	Introduction ACP and their SC experience psychological distress living with future uncertainty regarding their cancer. Yet, little is known how existential DA adversely impacts psychological well-being and overall survival of ACP participating in Phase I trials and their SC. This study aimed to explore DA in this population. Methods ACP enrolling in phase I trials were assessed at baseline (T1) a…	10.1007/s00520-023-07786-4 LK - https://utrechtuniversity.on.worldcat.org/atoztitles/link?sid=EMBASE&sid=EMBASE&issn=14337339&id=doi:10.1007%2Fs00520-023-07786-4&atitle=DEATH+ANXIETY+%28DA%29%2C+PSYCHOLOGICAL+WELL-BEING%2C+and+SURVIVAL+of+ADVANCED+CANCER+PATIENTS+%28ACP%29+in+PHASE+i+TRIALS+and+THEIR+SPOUSAL+CAREGIVERS+%28SC%29&stitle=Supportive+Care+Cance&title=Supportive+Care+in+Cancer&volume=3…
Independent Woman: Helping a Young Adult Retain Control at End of Life (CS332)	2023	J. Pain Symptom Manage.	["1873-6513", "0885-3924"]	65	5	e555-e556	Pryce, P. and Ward, C. and Andersen, L.J. and Pedowitz, E.	https://www.embase.com/search/results?subaction=viewrecord&id=L2023878311&from=export U2 - L2023878311		Outcomes: 1. Discuss the importance of promoting autonomy in adolescent and young adults (AYAs) to preserve dignity at the end of life (EOL). 2. Provide strategies interdisciplinary teams can employ for AYAs who display an independent spirit, preventing a loss of self at the EOL. Background: Adolescents and young adults (AYAs) with cancer, ages 15-39 years, have unique needs at the end of life (E…	10.1016/j.jpainsymman.2023.02.094 LK - https://utrechtuniversity.on.worldcat.org/atoztitles/link?sid=EMBASE&sid=EMBASE&issn=18736513&id=doi:10.1016%2Fj.jpainsymman.2023.02.094&atitle=Independent+Woman%3A+Helping+a+Young+Adult+Retain+Control+at+End+of+Life+%28CS332%29&stitle=J.+Pain+Symptom+Manage.&title=Journal+of+Pain+and+Symptom+Management&volume=65&issue=5&spage=e555&epage=e556&aulast=Pryce&au…
To Enroll or Not: Associations of Regret in Cancer Clinical Trials (Sch468)	2023	J. Pain Symptom Manage.	["1873-6513", "0885-3924"]	65	5	e616	Foxwell, A.M. and Andersen, L. and Baker, K.M. and McHugh, M. and Ulrich, C.M.	https://www.embase.com/search/results?subaction=viewrecord&id=L2023895419&from=export U2 - L2023895419		Outcomes: 1. Describe the relationship between regret and symptom burden among oncology patients enrolled in cancer clinical trials and the need for palliative support. 2. Name two of the top five symptoms impacting the cancer clinical trial patient population. Background: Cancer clinical trial (CCT) participants demonstrate extensive palliative care needs while managing their serious illnesses. …	10.1016/j.jpainsymman.2023.02.325 LK - https://utrechtuniversity.on.worldcat.org/atoztitles/link?sid=EMBASE&sid=EMBASE&issn=18736513&id=doi:10.1016%2Fj.jpainsymman.2023.02.325&atitle=To+Enroll+or+Not%3A+Associations+of+Regret+in+Cancer+Clinical+Trials+%28Sch468%29&stitle=J.+Pain+Symptom+Manage.&title=Journal+of+Pain+and+Symptom+Management&volume=65&issue=5&spage=e616&epage=&aulast=Foxwell&aufirst…
Refractory Malignant Head and Neck Pain and the Role of Intrathecal Therapy (CS348)	2023	J. Pain Symptom Manage.	["1873-6513", "0885-3924"]	65	5	e564	Teng, A. and Yeh, J.C. and Lee, K. and Malecha, P.W.	https://www.embase.com/search/results?subaction=viewrecord&id=L2023950216&from=export U2 - L2023950216		Outcomes: 1. Explore the difficulties of multimodal management of head and neck cancer pain and lymphedema. 2. Appreciate the potential benefits and risks of cervical intrathecal pump for intractable head and neck pain. Background: Pain from head and neck cancer can be difficult to treat due to dense orofacial innervation and can even persist following treatment. Historically, intrathecal (IT) pu…	10.1016/j.jpainsymman.2023.02.110 LK - https://utrechtuniversity.on.worldcat.org/atoztitles/link?sid=EMBASE&sid=EMBASE&issn=18736513&id=doi:10.1016%2Fj.jpainsymman.2023.02.110&atitle=Refractory+Malignant+Head+and+Neck+Pain+and+the+Role+of+Intrathecal+Therapy+%28CS348%29&stitle=J.+Pain+Symptom+Manage.&title=Journal+of+Pain+and+Symptom+Management&volume=65&issue=5&spage=e564&epage=&aulast=Teng&aufi…
Palliative care education in radiation oncology: current knowledge, skills and attitudes	2023	Radiother. Oncol.	["1879-0887", "0167-8140"]	182		S193-S194	van der Linden, Y. and de Nijs, E. and Schoof, S. and Wiersma, T. and Meun, C.	https://www.embase.com/search/results?subaction=viewrecord&id=L2025973801&from=export U2 - L2025973801		Purpose or Objective In 2021, within a national educational project, so-called Entrustable Professional Activities for Palliative Care (PC) were formulated to improve basic knowledge, skills and attitudes for all future medical specialists in the Netherlands. We assessed to what extent current residents in radiation oncology comply with these PC EPAs and how to improve their education on PC. Mate…	10.1016/S0167-8140(23)08551-1 LK - https://utrechtuniversity.on.worldcat.org/atoztitles/link?sid=EMBASE&sid=EMBASE&issn=18790887&id=doi:10.1016%2FS0167-8140%2823%2908551-1&atitle=Palliative+care+education+in+radiation+oncology%3A+current+knowledge%2C+skills+and+attitudes&stitle=Radiother.+Oncol.&title=Radiotherapy+and+Oncology&volume=182&issue=&spage=S193&epage=S194&aulast=van+der+Linden&aufirst=…
COPD: A Confounding Factor for Dyspnea on Exertion in Atrial Myxoma	2023	Am. J. Respir. Crit. Care Med.	1535-4970	207	1		Mahmoud, A. and Gomaa, A. and Eisa, E. and Ismail, M.S. and Ismail, F. and Hassan, M. and Ismail-Sayed, I.	https://www.embase.com/search/results?subaction=viewrecord&id=L641649188&from=export U2 - L641649188	A. Mahmoud, Internal Medicine, Saint Joseph University Medical Center, Paterson, NJ, United States	Introduction: COPD is a very common, easily identifiable cause for both acute and chronic dyspnea onexertion (DOE); however it can mask other uncommon etiologies. We present a rare case of intermittent DOE. Case: A 59 year-old female with a history of COPD and 40 pack/year tobacco use presented to the pulmonary clinic to establish care. She reported occasional mild dyspnea and mild dizziness only…	10.1164/ajrccm-conference.2023.B73 LK - https://utrechtuniversity.on.worldcat.org/atoztitles/link?sid=EMBASE&sid=EMBASE&issn=15354970&id=doi:10.1164%2Fajrccm-conference.2023.B73&atitle=COPD%3A+A+Confounding+Factor+for+Dyspnea+on+Exertion+in+Atrial+Myxoma&stitle=Am.+J.+Respir.+Crit.+Care+Med.&title=American+Journal+of+Respiratory+and+Critical+Care+Medicine&volume=207&issue=1&spage=&epage=&aulast=M…
FROM SCREENING TO SURVIVORSHIP: IMPROVING BREAST AND COLORECTAL CANCER OUTCOMES AMONG SPECIAL POPULATIONS	2023	Psychosom. Med.	1534-7796	85	4	A103-A104	Moreno, P.	https://www.embase.com/search/results?subaction=viewrecord&id=L641903522&from=export U2 - L641903522	P. Moreno, University of Miami, Miller School of Medicine, United States	Breast and colorectal cancer are two of the most common cancers in the United States. However, outcomes across the cancer continuum vary significantly among diverse individuals. The aim this symposium is to highlight innovative research among special populations affected by breast and colorectal cancer, including individuals living in socioeconomically disadvantaged areas, individuals living with…
GENDER DIFFERENCES OF UNMET SUPPORTIVE CARE NEEDS IN RADICAL CYSTECTOMY PATIENTS ALONG THE SURVIVORSHIP CONTINUUM	2023	J. Urol.	0022-5347	209		e631	Coriaty, R. and Maciejewski, C. and Trudel, J.	https://www.embase.com/search/results?subaction=viewrecord&id=L641222062&from=export U2 - L641222062	R. Coriaty, Ottawa, Canada	INTRODUCTION AND OBJECTIVE: The unmet supportive care needs of patients undergoing radical cystectomy might differ over the survivorship continuum and they have yet to be comprehensively assessed. Understanding the gender difference of radical cystectomy patients as it relates to their unmet needs is essential to optimize patient-centered care. The main objective of this quality improvement proje…	10.1097/JU.0000000000003292.03 LK - https://utrechtuniversity.on.worldcat.org/atoztitles/link?sid=EMBASE&sid=EMBASE&issn=00225347&id=doi:10.1097%2FJU.0000000000003292.03&atitle=GENDER+DIFFERENCES+OF+UNMET+SUPPORTIVE+CARE+NEEDS+IN+RADICAL+CYSTECTOMY+PATIENTS+ALONG+THE+SURVIVORSHIP+CONTINUUM&stitle=J.+Urol.&title=Journal+of+Urology&volume=209&issue=&spage=e631&epage=&aulast=Coriaty&aufirst=Rhea&aui…
Modernisation of the clinical haematology workforce	2023	Br. J. Haematol.	1365-2141	201		76	Grey, M. and Grey, S.	https://www.embase.com/search/results?subaction=viewrecord&id=L641392733&from=export U2 - L641392733	M. Grey, Blackpool Teaching Hospitals NHS FT, Blackpool, United Kingdom	Clinical Haematology departments have been significantly impacted by difficulties in recruiting medically qualified consultant haematologists and meeting the demands of increasing workloads. This has been evidenced in recent professional body reports from the Royal College of Pathologists and British Society for Haematology. These workforce survey reports cited the effect of increased cancer-rela…	10.1111/bjh.18720 LK - https://utrechtuniversity.on.worldcat.org/atoztitles/link?sid=EMBASE&sid=EMBASE&issn=13652141&id=doi:10.1111%2Fbjh.18720&atitle=Modernisation+of+the+clinical+haematology+workforce&stitle=Br.+J.+Haematol.&title=British+Journal+of+Haematology&volume=201&issue=&spage=76&epage=&aulast=Grey&aufirst=Mark&auinit=M.&aufull=Grey+M.&coden=&isbn=&pages=76-&date=2023&auinit1=M&auinitm=
Structured Early Advanced Care Planning Outcomes for Patients with High Grade Glioma	2023	Neurology	1526-632X	100	17		Pescatello, M. and Mohile, N. and Serventi, J. and Sayers, B. and Behr, J. and Hemminger, L. and Hardy, S.	https://www.embase.com/search/results?subaction=viewrecord&id=L641672611&from=export U2 - L641672611	M. Pescatello	Objective: To assess the impact of integrating structured early advanced care planning (SEACP) into care for patients with malignant glioma (MG). Background: SEACP is under-utilized in cancer and critical in MG due to prognosis, progressive cognitive impairment and patient autonomy. Design/Methods: Providers underwent training and used checklists to conduct SEACP visits that included patients and…	10.1212/WNL.0000000000203293 LK - https://utrechtuniversity.on.worldcat.org/atoztitles/link?sid=EMBASE&sid=EMBASE&issn=1526632X&id=doi:10.1212%2FWNL.0000000000203293&atitle=Structured+Early+Advanced+Care+Planning+Outcomes+for+Patients+with+High+Grade+Glioma&stitle=Neurology&title=Neurology&volume=100&issue=17&spage=&epage=&aulast=Pescatello&aufirst=Meredith&auinit=M.&aufull=Pescatello+M.&coden=&i…
PP01.29 Prevalence and Predictor of Significant Unmet Needs in Patients who were Surgically Resected for Non-Small Cell Lung Cancer	2023	J. Thorac. Oncol.	["1556-1380", "1556-0864"]	18	3	e22-e23	Park, J. and Jung, W. and Lee, G. and Kang, D. and Mog Shim, Y. and Kim, H.K. and Cho, J. and Shin, D.W.	https://www.embase.com/search/results?subaction=viewrecord&id=L2022447795&from=export U2 - L2022447795		Background: The aim of study is to identify the prevalence and predictors of unmet need in patients who were surgically resected for non-small cell lung cancer in Korea. Methods: A total of 949 patients were recruited from January to October 2020 and completed survey questionnaires which includes Cancer Survivor’s Unmet Needs (CaSUN-K), fear of cancer recurrence (FCR) inventory-Short Form, and Eu…	10.1016/j.jtho.2022.09.055 LK - https://utrechtuniversity.on.worldcat.org/atoztitles/link?sid=EMBASE&sid=EMBASE&issn=15561380&id=doi:10.1016%2Fj.jtho.2022.09.055&atitle=PP01.29+Prevalence+and+Predictor+of+Significant+Unmet+Needs+in+Patients+who+were+Surgically+Resected+for+Non-Small+Cell+Lung+Cancer&stitle=J.+Thorac.+Oncol.&title=Journal+of+Thoracic+Oncology&volume=18&issue=3&spage=e22&epage=e23&…
To Create or Not to Create: How to Establish a System-Wide Proportionate Palliative Sedation Guideline Through Comprehensive Interdisciplinary Collaboration (TH108A)	2023	J. Pain Symptom Manage.	["1873-6513", "0885-3924"]	65	3	e251	Bui, T. and Tenenbaum, L. and Choi, A. and Gupta, J. and Prsic, E.	https://www.embase.com/search/results?subaction=viewrecord&id=L2022640440&from=export U2 - L2022640440		Outcomes: 1. Assess the need to create a proportionate palliative sedation (PPS) guideline for one's clinical setting 2. Describe one health system's process of designing and establishing a PPS guideline across its multiple institutions Proportionate palliative sedation (PPS) for the terminally ill involves the use of sedating medications to treat distressing, refractory symptoms as a “last resor…	10.1016/j.jpainsymman.2022.12.028 LK - https://utrechtuniversity.on.worldcat.org/atoztitles/link?sid=EMBASE&sid=EMBASE&issn=18736513&id=doi:10.1016%2Fj.jpainsymman.2022.12.028&atitle=To+Create+or+Not+to+Create%3A+How+to+Establish+a+System-Wide+Proportionate+Palliative+Sedation+Guideline+Through+Comprehensive+Interdisciplinary+Collaboration+%28TH108A%29&stitle=J.+Pain+Symptom+Manage.&title=Journal…
Life After Death? Posthumous Reproduction: Ethical, Legal, and Communication Considerations for Palliative Care Providers (FR213A)	2023	J. Pain Symptom Manage.	["1873-6513", "0885-3924"]	65	3	e279-e280	Marks, A. and Taylor, L. and Ellman, E. and Moravek, M.	https://www.embase.com/search/results?subaction=viewrecord&id=L2022640835&from=export U2 - L2022640835		Outcomes: 1. Understand current technologies, eligibility, and national and international societal guidelines surrounding posthumous reproduction, with a focus on how palliative care providers may interface with patients and/or families exploring this intervention 2. Investigate controversies surrounding posthumous reproduction, including current ethical and legal frameworks With the growing avai…	10.1016/j.jpainsymman.2022.12.082 LK - https://utrechtuniversity.on.worldcat.org/atoztitles/link?sid=EMBASE&sid=EMBASE&issn=18736513&id=doi:10.1016%2Fj.jpainsymman.2022.12.082&atitle=Life+After+Death%3F+Posthumous+Reproduction%3A+Ethical%2C+Legal%2C+and+Communication+Considerations+for+Palliative+Care+Providers+%28FR213A%29&stitle=J.+Pain+Symptom+Manage.&title=Journal+of+Pain+and+Symptom+Manageme…
Delirium in nursing homes: the continued case of B.M.	2023	J. Gerontology Geriatrics	2499-6564	71	1	30-36	Rahman, S.	https://www.embase.com/search/results?subaction=viewrecord&id=L2023183302&from=export U2 - L2023183302	S. Rahman, UCL, Institute of Cardiovascular Science, 1-19 Torrington Place, Room 509, London, United Kingdom	This article considers current contemporaneous practical issues of delirium care in nursing homes with reference to a hypothetical case study B.M. I introduce the diagnosis and management of delirium-superim-posed-on-dementia (DSD), being relatively common in patients in advanced phases of illness of many nursing home residents. General principles are discussed, although this article applies main…	10.36150/2499-6564-N593 LK - https://utrechtuniversity.on.worldcat.org/atoztitles/link?sid=EMBASE&sid=EMBASE&issn=24996564&id=doi:10.36150%2F2499-6564-N593&atitle=Delirium+in+nursing+homes%3A+the+continued+case+of+B.M.&stitle=J.+Gerontology+Geriatrics&title=Journal+of+Gerontology+and+Geriatrics&volume=71&issue=1&spage=30&epage=36&aulast=Rahman&aufirst=Shibley&auinit=S.&aufull=Rahman+S.&coden=&isb…
WCN23-0455 METAL ORGANIC FRAMEWORK (MOF) PRESERVATION OF KIDNEY FUNCTION BIOMARKERS IN PATIENT PLASMA	2023	Kidney Intl. Rep.	2468-0249	8	3	S31	Morrissey, J. and Wang, Y. and Singamaneni, S.	https://www.embase.com/search/results?subaction=viewrecord&id=L2023249475&from=export U2 - L2023249475		Introduction: The traditional cold chain system of collecting, transporting and storage of biofluid specimens for eventual analysis at central labs poses a huge financial and environmental burden. This system is impractical in resource-limited settings such as urban/rural clinics in affluent countries, and in developing countries where refrigeration and electricity are not reliable. This may beco…	10.1016/j.ekir.2023.02.068 LK - https://utrechtuniversity.on.worldcat.org/atoztitles/link?sid=EMBASE&sid=EMBASE&issn=24680249&id=doi:10.1016%2Fj.ekir.2023.02.068&atitle=WCN23-0455+METAL+ORGANIC+FRAMEWORK+%28MOF%29+PRESERVATION+OF+KIDNEY+FUNCTION+BIOMARKERS+IN+PATIENT+PLASMA&stitle=Kidney+Intl.+Rep.&title=Kidney+International+Reports&volume=8&issue=3&spage=S31&epage=&aulast=Morrissey&aufirst=J.&au…
Caring for the Patient with Cancer and Complex Trauma: Psychosocial Oncology as the Bridge to Better Health	2023	Psycho-Oncology	1099-1611	32		5	Lahijani, S.	https://www.embase.com/search/results?subaction=viewrecord&id=L640966397&from=export U2 - L640966397	S. Lahijani, Stanford University, School of Medicine, Stanford Cancer Center, United States	Patients who present to psychosocial oncology clinicians for cancer care management may suffer from a past history of psychiatric disorders, including trauma. Caring for these patients highlights the need for effective communication and cross-disciplinary collaborations in care coordination. This symposium will feature three speakers who have intricately collaborated in the clinical care of a pat…	10.1002/pon.6089 LK - https://utrechtuniversity.on.worldcat.org/atoztitles/link?sid=EMBASE&sid=EMBASE&issn=10991611&id=doi:10.1002%2Fpon.6089&atitle=Caring+for+the+Patient+with+Cancer+and+Complex+Trauma%3A+Psychosocial+Oncology+as+the+Bridge+to+Better+Health&stitle=Psycho-Oncology&title=Psycho-Oncology&volume=32&issue=&spage=5&epage=&aulast=Lahijani&aufirst=Sheila&auinit=S.&aufull=Lahijani+S.&cod…
The Development and Testing of the Onc 5, a Model for Spiritual Assessment in Cancer Care	2023	Psycho-Oncology	1099-1611	32		66	Fitchett, G. and Labuschagne, D. and Palmer, P. and Schenk, K.	https://www.embase.com/search/results?subaction=viewrecord&id=L640966403&from=export U2 - L640966403	G. Fitchett, Rush University Medical Center, United States	Background/Purpose: Spiritual assessment plays an important role in guiding spiritual care. To strengthen spiritual care in oncology we developed the Onc 5, a research-informed model for spiritual assessment which quantifies the intensity of a patient's spiritual concerns. Methods: Development of the model began with selection of five common spiritual concerns (themes) reported in the literature …	10.1002/pon.6090 LK - https://utrechtuniversity.on.worldcat.org/atoztitles/link?sid=EMBASE&sid=EMBASE&issn=10991611&id=doi:10.1002%2Fpon.6090&atitle=The+Development+and+Testing+of+the+Onc+5%2C+a+Model+for+Spiritual+Assessment+in+Cancer+Care&stitle=Psycho-Oncology&title=Psycho-Oncology&volume=32&issue=&spage=66&epage=&aulast=Fitchett&aufirst=George&auinit=G.&aufull=Fitchett+G.&coden=&isbn=&pages=6…
Existential Correlates of Psychosocial Service Use Among GBM Caregivers in the COVID-19 Pandemic	2023	Psycho-Oncology	1099-1611	32		72-73	Loschiavo, M. and Gebert, R. and Applebaum, A.	https://www.embase.com/search/results?subaction=viewrecord&id=L640966662&from=export U2 - L640966662	M. Loschiavo, Memorial Sloan-Kettering Cancer Center, United States	Background/Purpose: Patients with Glioblastoma Multiforme (GBM) have complex care needs and poor prognoses, which places their caregivers at risk for existential distress and psychopathology. Many caregivers seek support in coping with this role; the COVID-19 pandemic further exacerbated caregiver distress and the demand for caregiver support services. The purpose of this study was to examine how…	10.1002/pon.6090 LK - https://utrechtuniversity.on.worldcat.org/atoztitles/link?sid=EMBASE&sid=EMBASE&issn=10991611&id=doi:10.1002%2Fpon.6090&atitle=Existential+Correlates+of+Psychosocial+Service+Use+Among+GBM+Caregivers+in+the+COVID-19+Pandemic&stitle=Psycho-Oncology&title=Psycho-Oncology&volume=32&issue=&spage=72&epage=73&aulast=Loschiavo&aufirst=Morgan&auinit=M.&aufull=Loschiavo+M.&coden=&isbn…
Feasibility and Acceptability of the Calm (Managing Cancer and Living Meaningfully) Intervention Via Telehealth in Patients with Primary Central Nervous System Tumors (PCNST)	2023	Psycho-Oncology	1099-1611	32		60-61	Managoli, M. and Stockdill, M. and Evans, K. and Leeper, H. and Vera, E. and King, A. and Rogers, J. and Timmer, M. and Gilbert, M.R. and Armstrong, T.S. and Acquaye, A.	https://www.embase.com/search/results?subaction=viewrecord&id=L640967372&from=export U2 - L640967372	M. Managoli, National Institutes of Health, National Cancer Institute, Neuro-Oncology Branch, United States	Background/Purpose: Patients with PCNST commonly experience psychological distress but are often not included in tailored interventions to mitigate emotional distress. CALM is an individualized therapy intervention addressing emotional challenges and existential concerns evoked by patients' illnesses. The purpose of this study is to evaluate if depressive symptoms are reduced in PNSCT patients re…	10.1002/pon.6090 LK - https://utrechtuniversity.on.worldcat.org/atoztitles/link?sid=EMBASE&sid=EMBASE&issn=10991611&id=doi:10.1002%2Fpon.6090&atitle=Feasibility+and+Acceptability+of+the+Calm+%28Managing+Cancer+and+Living+Meaningfully%29+Intervention+Via+Telehealth+in+Patients+with+Primary+Central+Nervous+System+Tumors+%28PCNST%29&stitle=Psycho-Oncology&title=Psycho-Oncology&volume=32&issue=&spage…
Assisted suicide is a critical problem in psychiatry	2023	Eur. Psychiatry	1778-3585	66		S878	Liubov, P.	https://www.embase.com/search/results?subaction=viewrecord&id=L642172079&from=export U2 - L642172079	P. Liubov, Department of gerontopsychiatry, Moscow Research Institute of Psychiatry - branch of the V. Serbsky National Medical Research Center for Psychiatry and Narcology, Moscow, Russian Federation	Introduction: Active euthanasia is currently permitted in Netherlands, Belgium, Colombia, Luxembourg, Canada, Australia and India. Assisted suicide is allowed in Switzerland, Germany, South Korea, Japan, as well as in the states of Washington, Oregon, Colorado, Hawaii, Vermont, Montana, California of the USA. The right to die is considered to be a basic human right. In 2018, 2,357 euthanasia proc…	10.1192/j.eurpsy.2023.1859 LK - https://utrechtuniversity.on.worldcat.org/atoztitles/link?sid=EMBASE&sid=EMBASE&issn=17783585&id=doi:10.1192%2Fj.eurpsy.2023.1859&atitle=Assisted+suicide+is+a+critical+problem+in+psychiatry&stitle=Eur.+Psychiatry&title=European+Psychiatry&volume=66&issue=&spage=S878&epage=&aulast=Liubov&aufirst=P.&auinit=P.&aufull=Liubov+P.&coden=&isbn=&pages=S878-&date=2023&auinit…
Salve Lucrum: The Existential Threat of Greed in US Health Care	2023	JAMA	["1538-3598", "0098-7484"]	329	8	629-630	Berwick, D.M.	https://www.embase.com/search/results?subaction=viewrecord&id=L2023052270&from=export U2 - L2023052270	D.M. Berwick, 131 Lake Ave, Newton, MA, United States		10.1001/jama.2023.0846 LK - https://utrechtuniversity.on.worldcat.org/atoztitles/link?sid=EMBASE&sid=EMBASE&issn=15383598&id=doi:10.1001%2Fjama.2023.0846&atitle=Salve+Lucrum%3A+The+Existential+Threat+of+Greed+in+US+Health+Care&stitle=JAMA&title=JAMA&volume=329&issue=8&spage=629&epage=630&aulast=Berwick&aufirst=Donald+M.&auinit=D.M.&aufull=Berwick+D.M.&coden=JAMAA&isbn=&pages=629-630&date=2023&aui…
Existential Guilt in Cancer Patients: A Concept Analysis	2023	Internat. Jour. of Canc. Managt.	["2538-497X", "2538-4422"]	16	1		Arian, M. and Khanjani, M.S. and Ebadi, A. and Younesi, S.J. and Azkhosh, M. and Hosseinzadeh, S. and Nikoofar, A.	https://www.embase.com/search/results?subaction=viewrecord&id=L2025249946&from=export U2 - L2025249946	A. Ebadi, Nursing Faculty, Baqiyatallah University of Medical Sciences, Tehran, Iran	Context: Existential guilt is an important concept in cancer patients. However, the literature shows that the components of this concept are not well defined and specified. Hence, this study aimed at enhancing understanding of the characteristics of existential guilt and its differentiation from other similar concepts in the field of cancer. Evidence Acquisition: Focusing on cancer patients, Walk…	10.5812/ijcm-136219 LK - https://utrechtuniversity.on.worldcat.org/atoztitles/link?sid=EMBASE&sid=EMBASE&issn=2538497X&id=doi:10.5812%2Fijcm-136219&atitle=Existential+Guilt+in+Cancer+Patients%3A+A+Concept+Analysis&stitle=Internat.+Jour.+of+Canc.+Managt.&title=International+Journal+of+Cancer+Management&volume=16&issue=1&spage=&epage=&aulast=Arian&aufirst=Moslem&auinit=M.&aufull=Arian+M.&coden=&isb…
Neuropsychiatric adverse effects of intrathecal ziconotide: A case report	2023	Efectos adversos neuropsiquiátricos de la ziconotida intratecal: a propósito de un caso	["1698-7632", "0214-0659"]	38	2	65-70	Porcar, A.I. and Rotger Ruiz, M.F. and Martínez, R.B. and Vicente, O.C. and García, L.M.	https://www.embase.com/search/results?subaction=viewrecord&id=L2027591839&from=export U2 - L2027591839	A.I. Porcar, Unidad de Cuidados Paliativos, Servicio de Geriatría, Spain	Ziconotide is a non-opioid intrathecal drug considered, along with morphine, the first line of intrathecal treatment for cancer related chronic pain and non-oncological chronic pain. Even though it is a safe and effective drug, it is not exempt from adverse reactions. Among the most feared are those related to neuropsychiatric disorders such as anxiety, depression, or psychosis. We present the ca…
HOW DOES RECEIVING A SURVIVAL ESTIMATE AFFECT THE GENERAL HEALTH AND WELLBEING OF PEOPLE LIVING WITH TERMINAL CANCER AND THEIR CARERS? FINDINGS FROM A SYSTEMATIC REVIEW OF QUALITATIVE EXPERIENCES	2023	BMJ Support. Palliat. Care	2045-4368	13		A19	Spooner, C. and Vivat, B. and White, N. and Bruun, A. and Rohde, G. and Kwek, P.X. and Stone, P.	https://www.embase.com/search/results?subaction=viewrecord&id=L640340319&from=export U2 - L640340319	C. Spooner, Marie Curie Palliative Care Research Department, University College London, London, United Kingdom	Introduction We are developing a core outcome set (COS) for palliative cancer care research into prognostication (prediction of survival). Studies in this field often measure a variety of clinical and service-level outcomes, but do not routinely measure outcomes that are important to patients and carers. The experiences of these stakeholders are essential for producing a meaningful COS. Aims To i…	10.1136/spcare-2023-MCRC.45 LK - https://utrechtuniversity.on.worldcat.org/atoztitles/link?sid=EMBASE&sid=EMBASE&issn=20454368&id=doi:10.1136%2Fspcare-2023-MCRC.45&atitle=HOW+DOES+RECEIVING+A+SURVIVAL+ESTIMATE+AFFECT+THE+GENERAL+HEALTH+AND+WELLBEING+OF+PEOPLE+LIVING+WITH+TERMINAL+CANCER+AND+THEIR+CARERS%3F+FINDINGS+FROM+A+SYSTEMATIC+REVIEW+OF+QUALITATIVE+EXPERIENCES&stitle=BMJ+Support.+Palliat.+C…
HEALTH PROFESSIONAL INVOLVEMENT IN THE FORMULATION OF THE CLINICAL QUESTIONS: THE GUIDELINE ON PALLIATIVE CARE IN ADULTS WITH GLIOMA	2022	Neurol. Sci.	1590-3478	43		S392	Solari, A. and Veronese, S. and Dalla Verde, G. and De Panfilis, L. and Bertocchi, E. and Lissoni, B. and Silvani, A. and Merli, R. and Rudà, R. and Pace, A.	https://www.embase.com/search/results?subaction=viewrecord&id=L639929159&from=export U2 - L639929159	A. Solari, Unit of Neuroepidemiology, Fondazione IRCCS Istituto Neurologico Carlo Besta, Milano, Italy	Background: In 2017, the European Association for Neuro-Oncology (EANO) published the guideline for palliative care (PC) in adults with glioma [1]. The Italian Society of Neurology (SIN), the Italian Association for Neuro- Oncology (AINO), and the Italian Society for Palliative Care (SICP) joined forces to update the guideline, and adapt it to the Italian context. To obtain this, we involved pati…	10.1007/s10072-022-06531-9 LK - https://utrechtuniversity.on.worldcat.org/atoztitles/link?sid=EMBASE&sid=EMBASE&issn=15903478&id=doi:10.1007%2Fs10072-022-06531-9&atitle=HEALTH+PROFESSIONAL+INVOLVEMENT+IN+THE+FORMULATION+OF+THE+CLINICAL+QUESTIONS%3A+THE+GUIDELINE+ON+PALLIATIVE+CARE+IN+ADULTS+WITH+GLIOMA&stitle=Neurol.+Sci.&title=Neurological+Sciences&volume=43&issue=&spage=S392&epage=&aulast=Solar…
Total pain experienced by older people with gastrointestinal cancer receiving palliative chemotherapy	2022	Eur. Geriatr. Med.	1878-7657	13		S318-S319	Jespersen, E. and Nissen, N. and Minet, L.R.	https://www.embase.com/search/results?subaction=viewrecord&id=L639930769&from=export U2 - L639930769	E. Jespersen, Competence Centre for Rehabilitation, Odense University Hospital; Department of Clinical Research, University of Southern, Denmark	Introduction: The concept of total pain describes the interrelatedness of different experiences of pain and helps to understand the multifaceted burden of advanced and terminal illness [1]. However, little is known about concurrent physical, emotional, social, and existential distress experienced by older patients during early stages of advanced cancer while receiving life-prolonging treatment. D…	10.1007/s41999-022-00711-8 LK - https://utrechtuniversity.on.worldcat.org/atoztitles/link?sid=EMBASE&sid=EMBASE&issn=18787657&id=doi:10.1007%2Fs41999-022-00711-8&atitle=Total+pain+experienced+by+older+people+with+gastrointestinal+cancer+receiving+palliative+chemotherapy&stitle=Eur.+Geriatr.+Med.&title=European+Geriatric+Medicine&volume=13&issue=&spage=S318&epage=S319&aulast=Jespersen&aufirst=Eva&…
(121) Treatments for the Demoralization Syndrome: A Systematic Review	2022	J. Acad. Consul. Liaison. Psychiatry	2667-2960	63		S172	Stinson, S. and Anderson, B.	https://www.embase.com/search/results?subaction=viewrecord&id=L2021104077&from=export U2 - L2021104077		Background: Demoralization is a syndrome of poor coping, hopelessness, and loss of meaning-in-life (Robinson 2015), which is rather prevalent among end of life and palliative care (EOLPC) patients (≥25%) (Gan 2021). We currently lack systematic data on treatment responses of demoralization. Methods: We conducted a systematic review following PRISMA guidelines, with publications found through a Pu…	10.1016/j.jaclp.2022.10.123 LK - https://utrechtuniversity.on.worldcat.org/atoztitles/link?sid=EMBASE&sid=EMBASE&issn=26672960&id=doi:10.1016%2Fj.jaclp.2022.10.123&atitle=%28121%29+Treatments+for+the+Demoralization+Syndrome%3A+A+Systematic+Review&stitle=J.+Acad.+Consul.+Liaison.+Psychiatry&title=Journal+of+the+Academy+of+Consultation-Liaison+Psychiatry&volume=63&issue=&spage=S172&epage=&aulast=St…
Increasing Quality of Life in adolescents and young adults with cancer using the patient support smartphone app, Kræftværket	2022	Qual. Life Res.	1573-2649	31		S112-S113	Bentsen, L. and Hanghøj, S. and Hjerming, M. and Thycosen, M. and Taarnhøj, G.A. and Bergmann, M.B. and Simonsen, A.B. and Larsen, C. and Pappot, H.	https://www.embase.com/search/results?subaction=viewrecord&id=L639863075&from=export U2 - L639863075	L. Bentsen, Department of Oncology, Copenhagen University Hospital, Rigshospitalet, Copenhagen, Denmark	Aims: Adolescents and young adults (AYAs) living with cancer experience identity and existential concerns during their cancer course, leaving them desperate and loaded with grief which they often carry alone. Thus, cohesion with other AYAs is significant. The aim in this project is to investigate if quality of life (QoL) in AYAs with cancer increases when using the patient support smartphone app,…	10.1007/s11136-022-03257-1 LK - https://utrechtuniversity.on.worldcat.org/atoztitles/link?sid=EMBASE&sid=EMBASE&issn=15732649&id=doi:10.1007%2Fs11136-022-03257-1&atitle=Increasing+Quality+of+Life+in+adolescents+and+young+adults+with+cancer+using+the+patient+support+smartphone+app%2C+Kr%C3%A6ftv%C3%A6rket&stitle=Qual.+Life+Res.&title=Quality+of+Life+Research&volume=31&issue=&spage=S112&epage=S113&…
INCORPORATING EXPERT OPINIONS INTO THE DEVELOPMENT OF FEARLESS: A PSYCHOTHERAPEUTIC INTERVENTION TARGETING FEAR OF CANCER RECURRENCE IN THOSE WITH BRAIN TUMORS	2022	Neuro-Oncology	1523-5866	24		vii145	Loughan, A. and Braun, S. and Lanoye, A. and Willis, K.	https://www.embase.com/search/results?subaction=viewrecord&id=L639939412&from=export U2 - L639939412	A. Loughan, Virginia Commonwealth University, Richmond, United States	INTRODUCTION: A brain tumor diagnosis brings about emotional distress, including significant fear of cancer recurrence (FCR). Three evidencebased interventions that target FCR exist, but all excluded patients with brain tumors (PwBT) from their efficacy trials. Preliminary evidence suggests that FCR may be categorically different in PwBT compared to other cancer populations, thereby necessitating…	10.1093/neuonc/noac209.560 LK - https://utrechtuniversity.on.worldcat.org/atoztitles/link?sid=EMBASE&sid=EMBASE&issn=15235866&id=doi:10.1093%2Fneuonc%2Fnoac209.560&atitle=INCORPORATING+EXPERT+OPINIONS+INTO+THE+DEVELOPMENT+OF+FEARLESS%3A+A+PSYCHOTHERAPEUTIC+INTERVENTION+TARGETING+FEAR+OF+CANCER+RECURRENCE+IN+THOSE+WITH+BRAIN+TUMORS&stitle=Neuro-Oncology&title=Neuro-Oncology&volume=24&issue=&spage=…
Analyzing Existential Rearrangement Through Protean-Self In Paul Auster’s Moon Palace	2022	NeuroQuantology	1303-5150	20	9	5727-5737	Kumari, P. and Bhat, M.A.	https://www.embase.com/search/results?subaction=viewrecord&id=L2018166824&from=export U2 - L2018166824	P. Kumari, Department of English, School of Humanity, Lovely Professional University, Punjab, Phagwara, India	The present study is about glimpse of mourning over the loss of roots, the quality of the Protean self, quest for identity and Existence in this world. The novel of Paul Auster named as Moon Palace has been analyzed to study the character of Marco Stanley Fogg whose life is trouble-torn and worry-born due to his blurred identity. The paper tries to observe the process of protean self and identity…	10.14704/nq.2022.20.9.NQ44668 LK - https://utrechtuniversity.on.worldcat.org/atoztitles/link?sid=EMBASE&sid=EMBASE&issn=13035150&id=doi:10.14704%2Fnq.2022.20.9.NQ44668&atitle=Analyzing+Existential+Rearrangement+Through+Protean-Self+In+Paul+Auster%E2%80%99s+Moon+Palace&stitle=NeuroQuantology&title=NeuroQuantology&volume=20&issue=9&spage=5727&epage=5737&aulast=Kumari&aufirst=Pooja&auinit=P.&aufull=…
Patients' experience of hope during cancer treatment: The different dimensions of hope	2022	Ann. Oncol.	["1569-8041", "0923-7534"]	33		S1377	Shahriari, A. and Selenius, E.M.	https://www.embase.com/search/results?subaction=viewrecord&id=L2020168625&from=export U2 - L2020168625		Background: The authors work as oncolocy contact nurses at Karolinska University Hospital, Sweden. During the specialist nursing education in oncological care, we became aware that hope is a central concept in care science and this has aroused a curiosity to study the significance of hope. The common preconception regarding the experience of hope is that patients undergoing cancer treatment most …	10.1016/j.annonc.2022.07.402 LK - https://utrechtuniversity.on.worldcat.org/atoztitles/link?sid=EMBASE&sid=EMBASE&issn=15698041&id=doi:10.1016%2Fj.annonc.2022.07.402&atitle=Patients%27+experience+of+hope+during+cancer+treatment%3A+The+different+dimensions+of+hope&stitle=Ann.+Oncol.&title=Annals+of+Oncology&volume=33&issue=&spage=S1377&epage=&aulast=Shahriari&aufirst=A.&auinit=A.&aufull=Shahriari+…
Supportive care needs of patients with hepatocellular carcinoma: A systematic review of the literature	2022	J. Gastroenterol. Hepatol. Res.	1440-1746	37		27-28	Acharya, P. and Levy, M.T. and Girgis, A.	https://www.embase.com/search/results?subaction=viewrecord&id=L639276529&from=export U2 - L639276529	P. Acharya, University of New South Wales, South West Sydney Clinical School, Sydney, NSW, Australia	Background and Aim: Hepatocellular carcinoma (HCC) is associated with a significant disease burden. Treatments including surgery, embolizations, and oral or systemic therapies are offered sequentially to retard tumor growth and spread. Patients with poor performance status are offered best supportive care. Optimizing patients' health-related quality of life (HRQOL) through all stages is paramount…	10.1111/jgh.15949 LK - https://utrechtuniversity.on.worldcat.org/atoztitles/link?sid=EMBASE&sid=EMBASE&issn=14401746&id=doi:10.1111%2Fjgh.15949&atitle=Supportive+care+needs+of+patients+with+hepatocellular+carcinoma%3A+A+systematic+review+of+the+literature&stitle=J.+Gastroenterol.+Hepatol.+Res.&title=Journal+of+Gastroenterology+and+Hepatology&volume=37&issue=&spage=27&epage=28&aulast=Acharya&aufir…
Wishes for Hastened Death: How to Bring Evidence into National Guidelines	2022	Palliative Med.	1477-030X	36	1	12-13	Kremeike, K.	https://www.embase.com/search/results?subaction=viewrecord&id=L638325532&from=export U2 - L638325532	K. Kremeike, University of Cologne, Faculty of Medicine and University Hospital Cologne, Department of Palliative Medicine, Cologne, Germany	Background: Desire to die, understood as a broad phenomenon, is common in patients receiving palliative care. A desire to die may have diverse forms, backgrounds, meanings, and functions. Possible forms of desire to die include the acceptance of death or satiety of life without any pressure to act, but also the wish to hasten death or latent to acute suicidality (with deliberate action plans). Th…	10.1177/02692163221093145 LK - https://utrechtuniversity.on.worldcat.org/atoztitles/link?sid=EMBASE&sid=EMBASE&issn=1477030X&id=doi:10.1177%2F02692163221093145&atitle=Wishes+for+Hastened+Death%3A+How+to+Bring+Evidence+into+National+Guidelines&stitle=Palliative+Med.&title=Palliative+Medicine&volume=36&issue=1+SUPPL&spage=12&epage=13&aulast=Kremeike&aufirst=K.&auinit=K.&aufull=Kremeike+K.&coden=&is…
Factors Associated With Psychosocial Functioning in Advanced Oesophago-Gastric Cancer: A Mixed-Methods Systematic Review	2022	Palliative Med.	1477-030X	36	1	48	Ghiglieri, C. and Dempster, M. and Graham-Wisener, L.	https://www.embase.com/search/results?subaction=viewrecord&id=L638325598&from=export U2 - L638325598	C. Ghiglieri, Queen's University, Belfast, United Kingdom	Background/aims: Oesophago-gastric cancer is an aggressive disease with a high rate of recurrence and mortality. Reduced quality of life has been evidenced, however little is known about the contributing factors. This review provides new insights into the challenges faced by those on a palliative pathway and offers a preliminary indication of the factors associated with their psychosocial functio…	10.1177/02692163221093145 LK - https://utrechtuniversity.on.worldcat.org/atoztitles/link?sid=EMBASE&sid=EMBASE&issn=1477030X&id=doi:10.1177%2F02692163221093145&atitle=Factors+Associated+With+Psychosocial+Functioning+in+Advanced+Oesophago-Gastric+Cancer%3A+A+Mixed-Methods+Systematic+Review&stitle=Palliative+Med.&title=Palliative+Medicine&volume=36&issue=1+SUPPL&spage=48&epage=&aulast=Ghiglieri&auf…
Stakeholder Involvement in Formulation of Guideline Questions: Findings from the AINO/SICP/SIN Guidelines on Palliative Care in Adults with Glioma	2022	Palliative Med.	1477-030X	36	1	18	Veronese, S. and Solari, A. and Bertocchi, E. and Lissoni, B. and DePanfilis, L. and Rudà, R. and Silvani, A. and Merli, R. and Dalla Verde, G. and Pace, A.	https://www.embase.com/search/results?subaction=viewrecord&id=L638326006&from=export U2 - L638326006	S. Veronese, Fondazione FARO, Research and Palliative Care, Turin, Italy	Background/aims: In 2017, the European Association for Neuro-Oncology (EANO) published the guidelines for palliative care (PC) in adults with glioma. The Italian Society of Neurology (SIN), the Italian Association for Neuro-Oncology (AINO) and the Italian Society for Palliative Care (SICP) joined forces to update and adapt these guidelines to the Italian context; and (herein presented) to involve…	10.1177/02692163221093145 LK - https://utrechtuniversity.on.worldcat.org/atoztitles/link?sid=EMBASE&sid=EMBASE&issn=1477030X&id=doi:10.1177%2F02692163221093145&atitle=Stakeholder+Involvement+in+Formulation+of+Guideline+Questions%3A+Findings+from+the+AINO%2FSICP%2FSIN+Guidelines+on+Palliative+Care+in+Adults+with+Glioma&stitle=Palliative+Med.&title=Palliative+Medicine&volume=36&issue=1+SUPPL&spage=…
Do Subjective and Objective Cognitive Performances Coincide in Advanced Cancer?	2022	Palliative Med.	1477-030X	36	1	70-71	Kurita, G.P. and Boelsbjerg, H.B. and Sjøgren, P. and Hansen, N.V.	https://www.embase.com/search/results?subaction=viewrecord&id=L638326203&from=export U2 - L638326203	G.P. Kurita, Faculty of Health and Medical Sciences, University of Copenhagen, Department of Clinical Medicine, Copenhagen, Denmark	Background/aims: Cognitive dysfunction may influence decision making, self-perception, and existential well-being in patients with advanced cancer causing more suffering. This study analyzed associations between objective neuropsychological measures and patients' self-report of cognitive dysfunction interfering with everyday life, general well-being, and sense of existential value. Methods: Mixed…	10.1177/02692163221093145 LK - https://utrechtuniversity.on.worldcat.org/atoztitles/link?sid=EMBASE&sid=EMBASE&issn=1477030X&id=doi:10.1177%2F02692163221093145&atitle=Do+Subjective+and+Objective+Cognitive+Performances+Coincide+in+Advanced+Cancer%3F&stitle=Palliative+Med.&title=Palliative+Medicine&volume=36&issue=1+SUPPL&spage=70&epage=71&aulast=Kurita&aufirst=G.P.&auinit=G.P.&aufull=Kurita+G.P.&c…
What are Patients' Motives for Requesting Euthanasia? A Cross- Sectional Survey among Attending Physicians	2022	Palliative Med.	1477-030X	36	1	23	Vissers, S. and Dierickx, S. and Deliens, L. and Mortier, F. and Cohen, J. and Chambaere, K.	https://www.embase.com/search/results?subaction=viewrecord&id=L638326649&from=export U2 - L638326649	S. Vissers, Vrije Universiteit Brussel (VUB), Ghent University, End-of-Life Care Research Group, Brussels, Belgium	Background/aims: Physicians regularly treat or deal with patients requesting euthanasia in jurisdictions where this practice is legal. Little is known about the motives that lie behind patients' euthanasia requests. A better understanding of their motives is pivotal in identifying and effectively addressing palliative care and support needs of these patients. This study aimed to examine the motiv…	10.1177/02692163221093145 LK - https://utrechtuniversity.on.worldcat.org/atoztitles/link?sid=EMBASE&sid=EMBASE&issn=1477030X&id=doi:10.1177%2F02692163221093145&atitle=What+are+Patients%27+Motives+for+Requesting+Euthanasia%3F+A+Cross-+Sectional+Survey+among+Attending+Physicians&stitle=Palliative+Med.&title=Palliative+Medicine&volume=36&issue=1+SUPPL&spage=23&epage=&aulast=Vissers&aufirst=S.&auinit…
Health professional involvement in the formulation of the clinical questions: the Guideline on PC in Adults with Glioma	2022	Eur. J. Neurol.	1468-1331	29		761	Solari, A. and Veronese, S. and Bertocchi, E. and Lissoni, B. and De Panfilis, L. and Rudà, R. and Silvani, A. and Merli, R. and Dalla Verde, G. and Pace, A.	https://www.embase.com/search/results?subaction=viewrecord&id=L638618883&from=export U2 - L638618883	A. Solari, Unit of Neuroepidemiology, Fondazione IRCCS Istituto Neurologico Carlo Besta, Milano, Italy	Background and aims: In 2017, the European Association for Neuro-Oncology (EANO) published the guideline for palliative care (PC) in adults with glioma. The Italian Society of Neurology (SIN), the Italian Association for Neuro-Oncology (AINO), and the Italian Society for Palliative Care (SICP) joined forces to update the guideline, and adapt it to the Italian context. To obtain this, we involved …	10.1111/ene.15466 LK - https://utrechtuniversity.on.worldcat.org/atoztitles/link?sid=EMBASE&sid=EMBASE&issn=14681331&id=doi:10.1111%2Fene.15466&atitle=Health+professional+involvement+in+the+formulation+of+the+clinical+questions%3A+the+Guideline+on+PC+in+Adults+with+Glioma&stitle=Eur.+J.+Neurol.&title=European+Journal+of+Neurology&volume=29&issue=&spage=761&epage=&aulast=Solari&aufirst=A.&auinit=A…
‘Brain fog’, guilt, and gratitude: experiences of symptoms and life changes in older survivors 6 months after hospitalisation for COVID-19	2022	Eur. Geriatr. Med.	["1878-7657", "1878-7649"]	13	3	695-703	Heiberg, K.E. and Heggestad, A.K.T. and Jøranson, N. and Lausund, H. and Breievne, G. and Myrstad, M. and Ranhoff, A.H. and Walle-Hansen, M.M. and Bruun-Olsen, V.	https://www.embase.com/search/results?subaction=viewrecord&id=L2015260703&from=export U2 - L2015260703	K.E. Heiberg, Faculty of Health Science, Oslo Metropolitan University, Oslo, Norway	Purpose: Several of those who have been infected with COVID-19 suffer from the post-COVID-19 condition months after the acute infection. Little is known about how older survivors have experienced the consequences and how these have affected their lives. The aim of this study was to explore how older survivors experienced post-COVID-19 condition and life changes approximately 6 months after hospit…	10.1007/s41999-022-00630-8 LK - https://utrechtuniversity.on.worldcat.org/atoztitles/link?sid=EMBASE&sid=EMBASE&issn=18787657&id=doi:10.1007%2Fs41999-022-00630-8&atitle=%E2%80%98Brain+fog%E2%80%99%2C+guilt%2C+and+gratitude%3A+experiences+of+symptoms+and+life+changes+in+older+survivors+6%C2%A0months+after+hospitalisation+for+COVID-19&stitle=Eur.+Geriatr.+Med.&title=European+Geriatric+Medicine&volu…
CLINICAL SOCIAL WORK IN PEDIATRIC NEUROONCOLOGY - A RESEARCH PROJECT ON THE SOCIAL DIMENSION USING SOCIAL DIAGNOSTICS	2022	Neuro-Oncology	1523-5866	24		i181	Krottendorfer, K. and Rosenmayr, V. and Weiler-Wichtl, L.J. and Pletschko, T. and Peyrl, A. and Leiss, U.	https://www.embase.com/search/results?subaction=viewrecord&id=L638510669&from=export U2 - L638510669	K. Krottendorfer, Department of Pediatrics and Adolescent Medicine, Medical University of Vienna, Vienna, Austria	PURPOSE: A neuro-oncological disease of a child represents a high psychosocial burden for the whole family (Wiener, Kazek et al. 2015). A biopsychosocial and family-oriented approach for the treatment of children and their families focusing on medical, psychological and social care is significant in the course of the disease. Studies show that existential problems or lack of social support are ri…	10.1093/neuonc/noac079.677 LK - https://utrechtuniversity.on.worldcat.org/atoztitles/link?sid=EMBASE&sid=EMBASE&issn=15235866&id=doi:10.1093%2Fneuonc%2Fnoac079.677&atitle=CLINICAL+SOCIAL+WORK+IN+PEDIATRIC+NEUROONCOLOGY+-+A+RESEARCH+PROJECT+ON+THE+SOCIAL+DIMENSION+USING+SOCIAL+DIAGNOSTICS&stitle=Neuro-Oncology&title=Neuro-Oncology&volume=24&issue=&spage=i181&epage=&aulast=Krottendorfer&aufirst=Ker…
DEVELOPMENT OF TAILORED ACCEPTANCE AND COMMITMENT THERAPY (ACT) INTERVENTION TO OPTIMIZE QUALITY OF LIFE IN WOMEN LIVING WITH METASTATIC BREAST CANCER: A PILOT RANDOMIZED CONTROLLED TRIAL	2022	Psychosom. Med.	1534-7796	84	5	A139	Moreno, P.I. and Sommer, R.K. and Esquives, B.N. and Thomas, J.L. and Horner, F.S. and Torzewski, J.B.B. and Gradishar, W. and Victorson, D. and Penedo, F.J.	https://www.embase.com/search/results?subaction=viewrecord&id=L638785757&from=export U2 - L638785757	P.I. Moreno, Department of Public Health Sciences, University of Miami, Miller School of Medicine, Miami, FL, United States	Purpose: Women living with metastatic (stage IV) breast cancer face unique challenges, including arduous treatments, chronic symptom burden, and emotional distress. Acceptance and Commitment Therapy (ACT) is an evidence-based, third-wave cognitive behavioral therapy that focuses on promoting meaning and purpose and optimizing quality of life. ACT may be particularly well-suited for women with met…
Exploring the characteristics of dignity loss in patients with cancer in North China	2022	J. Clin. Oncol.	1527-7755	40	16		Wang, L. and Guo, Q. and Zuo, J. and Wang, Y. and Feng, L. and Zhou, X. and Fan, Z. and Zhang, X. and Han, J. and Liu, J. and Li, D. and Hu, X. and Liu, W.	https://www.embase.com/search/results?subaction=viewrecord&id=L638835012&from=export U2 - L638835012	L. Wang	Background: Patients with cancer experience different degrees of loss of dignity. Exploring the characteristics of dignity loss for patients with cancer is rare in China, but it is of great significance for patients and their families in the whole anti-cancer trajectory. Methods: Inpatients and outpatients with cancer from the Fourth Hospital of Hebei Medical University were enrolled in this stud…	10.1200/JCO.2022.40.16_suppl.e24132 LK - https://utrechtuniversity.on.worldcat.org/atoztitles/link?sid=EMBASE&sid=EMBASE&issn=15277755&id=doi:10.1200%2FJCO.2022.40.16_suppl.e24132&atitle=Exploring+the+characteristics+of+dignity+loss+in+patients+with+cancer+in+North+China&stitle=J.+Clin.+Oncol.&title=Journal+of+Clinical+Oncology&volume=40&issue=16&spage=&epage=&aulast=Wang&aufirst=Long&auinit=L.&a…
Psychodynamic Lessons for Modern Cancer Care: The Role of Institutional Transference in the Psychiatric Care of Cancer Patients	2022	J. Acad. Consul. Liaison. Psychiatry	2667-2960	63		S110	Sholevar, R. and Landerholm, A. and Tung, S. and Peteet, J.	https://www.embase.com/search/results?subaction=viewrecord&id=L2019337873&from=export U2 - L2019337873		Background: Institutional transference (patient feelings and attitudes toward the institution in which they receive treatment) was first described by Reider in 1953 and has largely been discussed in the literature in the context of treating patients with schizophrenia in psychiatric institutions and outpatient clinics. There is a paucity of literature on the role of institutional transference in …	10.1016/j.jaclp.2022.03.227 LK - https://utrechtuniversity.on.worldcat.org/atoztitles/link?sid=EMBASE&sid=EMBASE&issn=26672960&id=doi:10.1016%2Fj.jaclp.2022.03.227&atitle=Psychodynamic+Lessons+for+Modern+Cancer+Care%3A+The+Role+of+Institutional+Transference+in+the+Psychiatric+Care+of+Cancer+Patients&stitle=J.+Acad.+Consul.+Liaison.+Psychiatry&title=Journal+of+the+Academy+of+Consultation-Liaison+P…
Inclusive Palliative Care for Individuals With Minoritized Sexual and Gender Identities and Their Families of Choice	2022	Psycho-Oncology	1099-1611	31		29	Rosa, W.	https://www.embase.com/search/results?subaction=viewrecord&id=L637955085&from=export U2 - L637955085	W. Rosa, Memorial Sloan Kettering Cancer Center, United States	Background/Purpose: Individuals with minoritized sexual and gender identities (SGM) confront myriad barriers to inclusive oncology care, particularly in the context of palliative and end-of-life care. Palliative care is a holistic, interdisciplinary, and human-centered approach to alleviating serious health-related suffering (SHS) and improving quality of life from time of diagnosis through berea…	10.1002/pon.5873 LK - https://utrechtuniversity.on.worldcat.org/atoztitles/link?sid=EMBASE&sid=EMBASE&issn=10991611&id=doi:10.1002%2Fpon.5873&atitle=Inclusive+Palliative+Care+for+Individuals+With+Minoritized+Sexual+and+Gender+Identities+and+Their+Families+of+Choice&stitle=Psycho-Oncology&title=Psycho-Oncology&volume=31&issue=SUPPL+1&spage=29&epage=&aulast=Rosa&aufirst=William&auinit=W.&aufull=Ros…
Frameworks for Cancer-Related Symptom Research Using a Biopsychosocial-Spiritual Perspective	2022	Psycho-Oncology	1099-1611	31		91-92	Miller, M. and Vachon, E. and Kwekkeboom, K.	https://www.embase.com/search/results?subaction=viewrecord&id=L637955107&from=export U2 - L637955107	M. Miller, University of Wisconsin - Madison, United States	Background/Purpose: Work is needed to support biopsychosocialspiritual approaches to cancer-related symptom management. Applying conceptual and theoretical frameworks to guide cancerrelated symptom research can be a powerful way to advance the science of psychosocial oncology using a holistic lens. Frameworks can be adopted to guide literature reviews, organize research variables, design interven…	10.1002/pon.5872 LK - https://utrechtuniversity.on.worldcat.org/atoztitles/link?sid=EMBASE&sid=EMBASE&issn=10991611&id=doi:10.1002%2Fpon.5872&atitle=Frameworks+for+Cancer-Related+Symptom+Research+Using+a+Biopsychosocial-Spiritual+Perspective&stitle=Psycho-Oncology&title=Psycho-Oncology&volume=31&issue=SUPPL+1&spage=91&epage=92&aulast=Miller&aufirst=Megan&auinit=M.&aufull=Miller+M.&coden=&isbn=&pa…
Cancer Caregivers' Perceptions of a Virtual Meaning- Centered Psychotherapy for Caregivers (MCP-C)	2022	Psycho-Oncology	1099-1611	31		98	Gebert, R. and Polacek, L. and Lynch, K. and Loschiavo, M. and Behrens, M. and Diamond, E. and Applebaum, A.	https://www.embase.com/search/results?subaction=viewrecord&id=L637955182&from=export U2 - L637955182	R. Gebert, Memorial Sloan-Kettering Cancer Center, United States	Background/Purpose: Caregivers of patients with Glioblastoma Multiforme (GBM) are at risk for existential distress due to complex care needs and patients' poor prognoses. We developed Meaning- Centered Psychotherapy for Cancer Caregivers (MCP-C) to assist caregivers in connecting to a sense of meaning and purpose despite challenges. The COVID-19 pandemic has exacerbated caregivers' distress and t…	10.1002/pon.5872 LK - https://utrechtuniversity.on.worldcat.org/atoztitles/link?sid=EMBASE&sid=EMBASE&issn=10991611&id=doi:10.1002%2Fpon.5872&atitle=Cancer+Caregivers%27+Perceptions+of+a+Virtual+Meaning-+Centered+Psychotherapy+for+Caregivers+%28MCP-C%29&stitle=Psycho-Oncology&title=Psycho-Oncology&volume=31&issue=SUPPL+1&spage=98&epage=&aulast=Gebert&aufirst=Rebecca&auinit=R.&aufull=Gebert+R.&cod…
Existential distress and cancer progression. Protective role of the vagus nerve	2022	Memo Mag. Euro. Med. Oncol.	1865-5076	15		S56	Farkas, C. and Andritsch, E. and Vigier, M. and Bauernhofer, T.	https://www.embase.com/search/results?subaction=viewrecord&id=L638056288&from=export U2 - L638056288	C. Farkas, Division of Oncology, Department of Internal Medicine, Medical University of Graz, Graz, Austria	Background: Cancer patients face difculties in many areas of life, which results in existential distress. Mostly, they experience loss of purpose and demoralization during their existential crisis. Cancer progression involves three important mechanisms: oxidative stress, infammation and excessive sympathetic activity. Recent research suggests that the autonomic nervous system, and particularly th…	10.1007/s12254-021-00793-3 LK - https://utrechtuniversity.on.worldcat.org/atoztitles/link?sid=EMBASE&sid=EMBASE&issn=18655076&id=doi:10.1007%2Fs12254-021-00793-3&atitle=Existential+distress+and+cancer+progression.+Protective+role+of+the+vagus+nerve&stitle=Memo+Mag.+Euro.+Med.+Oncol.&title=Memo+-+Magazine+of+European+Medical+Oncology&volume=15&issue=&spage=S56&epage=&aulast=Farkas&aufirst=Clemens&…
The Evaluation of Effectiveness of Meaning-Based Existential Therapy on Anxiety and Serum Levels of Tumor Necrosis Factor TNFα in Women with Breast Cancer	2022	Iranian J. Breast Dis. Sociol.	["2645-7482", "1735-9406"]	15	1	87-102	Ahmadinasab, M. and Malihialzackerini, S. and Mohaghegh, F. and Sodagar, Sh. and Sabet, M.	https://www.embase.com/search/results?subaction=viewrecord&id=L2018461333&from=export U2 - L2018461333	M. Ahmadinasab, Health Psychology, Department of Health Psychology, Karaj Branch, Islamic Azad University, Karaj, Iran	Introduction: Diagnosing cancer can be a very anxious experience, and anxiety can disrupt immune system function. Tumor necrosis factor-alpha (TNFα) is an inflammatory cytokine that is associated with amplified tumor cell proliferation, higher malignancy, increased metastasis, and poor general prognosis for the patients who suffer from breast cancer. Methods: This study is a randomized clinical t…	10.30699/ijbd.15.1.87 LK - https://utrechtuniversity.on.worldcat.org/atoztitles/link?sid=EMBASE&sid=EMBASE&issn=26457482&id=doi:10.30699%2Fijbd.15.1.87&atitle=The+Evaluation+of+Effectiveness+of+Meaning-Based+Existential+Therapy+on+Anxiety+and+Serum+Levels+of+Tumor+Necrosis+Factor+TNF%CE%B1+in+Women+with+Breast+Cancer&stitle=Iranian+J.+Breast+Dis.+Sociol.&title=Iranian+Journal+of+Breast+Diseases&v…
A Guatemalan Immigrant Who Could Not Stop Crying. Despair, A Challenging Component of Existential Distress at the End of Life and its Impact on the Care Team	2022	J. Am. Geriatr. Soc.	1531-5487	70		S60	Pernia Marin, M.A. and Panke, J. and Blackstone, K.	https://www.embase.com/search/results?subaction=viewrecord&id=L637954504&from=export U2 - L637954504	M.A. Pernia Marin, Geriatrics and Palliative Medicine, George Washington University, Washington, DC, United States	Background: End-of-life despair has been linked to low spiritual well-being, particularly, in patients with demoralization associated with severe physical symptoms and functional decline. Some patients experience significant suffering despite adequate symptoms management and spirituality-based interventions. This leads to exhaustion of the family and care team members. In these cases, patient's c…	10.1111/jgs.17755 LK - https://utrechtuniversity.on.worldcat.org/atoztitles/link?sid=EMBASE&sid=EMBASE&issn=15315487&id=doi:10.1111%2Fjgs.17755&atitle=A+Guatemalan+Immigrant+Who+Could+Not+Stop+Crying.+Despair%2C+A+Challenging+Component+of+Existential+Distress+at+the+End+of+Life+and+its+Impact+on+the+Care+Team&stitle=J.+Am.+Geriatr.+Soc.&title=Journal+of+the+American+Geriatrics+Society&volume=70&i…
THE UNMET NEEDS OF CANCER PATIENTS - A STEP FORWARD	2022	Libri Oncol.	0300-8142	50		149-150	Maja, E.T. and Ljiljana, V.	https://www.embase.com/search/results?subaction=viewrecord&id=L638201389&from=export U2 - L638201389	E.T. Maja, Association of Cancer Affected and Treated Women EVERYTHING for HER, Zagreb, Croatia	Psycho-oncology is a discipline that deals with studying, understanding, and treating psychological, emotional, social, spiritual, and functional aspects of living with cancer aiming to reduce distress and improve the quality of life for patients and their families. Distress or general mental distress is an unpleasant experience of psychological (cognitive, behavioural, emotional), social, spirit…
The Role of the Neurologist and Palliative Care Specialist in ALS	2022	J. Neuromusc. Dis.	2214-3602	9		S30-S31	Oliver, D.	https://www.embase.com/search/results?subaction=viewrecord&id=L639022799&from=export U2 - L639022799	D. Oliver, University Of Kent, United Kingdom	Palliative care services have been closely involved in the care of people with amyotrophic lateral sclerosis (ALS) from the 1960s and a survey in the UK in 2000 showed that over 75% of specialist palliative care services were involved in ALS care, but often only in the later stages (1). A survey in 2019 across Europe showed that the collaboration between palliative care and neurology was greatest…	10.3233/JND-229001 LK - https://utrechtuniversity.on.worldcat.org/atoztitles/link?sid=EMBASE&sid=EMBASE&issn=22143602&id=doi:10.3233%2FJND-229001&atitle=The+Role+of+the+Neurologist+and+Palliative+Care+Specialist+in+ALS&stitle=J.+Neuromusc.+Dis.&title=Journal+of+Neuromuscular+Diseases&volume=9&issue=&spage=S30&epage=S31&aulast=Oliver&aufirst=D.&auinit=D.&aufull=Oliver+D.&coden=&isbn=&pages=S30-S31…
Development of a patient-reported outcome measure (PROM) screening strategy for early palliative care needs in outpatients with advanced cancer	2022	J. Clin. Oncol.	1527-7755	40	28	203	Kaufmann, T.L. and Rocque, G.B. and Kvale, E.A. and Kamal, A. and Pignone, M. and Bennett, A.V. and Saxton, J. and Hernandez, R.-K. and Stover, A.M.	https://www.embase.com/search/results?subaction=viewrecord&id=L639384826&from=export U2 - L639384826	T.L. Kaufmann	Background: There is a critical need to develop standardized and feasible methods to monitor patients for unmet palliative needs and direct timely referral to specialty palliative care. We developed a patient reported outcome measure (PROM) measurement strategy to screen patients for multidimensional palliative care needs. Methods: Guided by evidence-based frameworks for early palliative care in …	10.1200/JCO.2022.40.28_suppl.203 LK - https://utrechtuniversity.on.worldcat.org/atoztitles/link?sid=EMBASE&sid=EMBASE&issn=15277755&id=doi:10.1200%2FJCO.2022.40.28_suppl.203&atitle=Development+of+a+patient-reported+outcome+measure+%28PROM%29+screening+strategy+for+early+palliative+care+needs+in+outpatients+with+advanced+cancer&stitle=J.+Clin.+Oncol.&title=Journal+of+Clinical+Oncology&volume=40&is…
THE EFFECT OF MUSIC THERAPY ON ONCOLOGY PATIENTS	2021	Forum Clin. Oncol.	1792-362X	12	2	37	Stamatopoulou, E. and Tsilias, D. and Valassi, L. and Valassi, S. and Antonakou, A. and Stamatopoulou, A.	https://www.embase.com/search/results?subaction=viewrecord&id=L638807100&from=export U2 - L638807100	E. Stamatopoulou, National School of Public Health, University of West Attica and European University Cyprus, Public Health Officer, R. N. General Hospital of Attica KAT, United Kingdom	Background: Music therapy was introduced in the field of palliative care in 1978 by Munro and Mount to relax and encourage the expression of difficult emotions. Purpose: To determine the effect of music therapy on oncology patients. Methods: The method followed is secondary, as it draws on research and studies by experts. A bibliographic search was performed on the online PubMed database with the…	10.2478/fco-2021-0025 LK - https://utrechtuniversity.on.worldcat.org/atoztitles/link?sid=EMBASE&sid=EMBASE&issn=1792362X&id=doi:10.2478%2Ffco-2021-0025&atitle=THE+EFFECT+OF+MUSIC+THERAPY+ON+ONCOLOGY+PATIENTS&stitle=Forum+Clin.+Oncol.&title=Forum+of+Clinical+Oncology&volume=12&issue=2&spage=37&epage=&aulast=Stamatopoulou&aufirst=E.&auinit=E.&aufull=Stamatopoulou+E.&coden=&isbn=&pages=37-&date=2021…
Rasch analysis of the Caregiver Quality of Life Cystic Fibrosis Scale	2021	J. Cyst. Fibrosis	["1873-5010", "1569-1993"]	20		S133	Nesser, W. and Snyder, S. and Driscoll, K. and Modi, A.	https://www.embase.com/search/results?subaction=viewrecord&id=L2014917906&from=export U2 - L2014917906		Background: The Caregiver Quality of Life Cystic Fibrosis (CQOLCF) is a quality-of-life measure for caregivers of patients with CF [1]. Since its development, the CQOLCF has been used in several studies and translated into several languages. Initial CQOLCF development generated a single summative score, and its construction did not involve factor analysis or item response theory. The primary goal…	10.1016/S1569-1993(21)01702-1 LK - https://utrechtuniversity.on.worldcat.org/atoztitles/link?sid=EMBASE&sid=EMBASE&issn=18735010&id=doi:10.1016%2FS1569-1993%2821%2901702-1&atitle=Rasch+analysis+of+the+Caregiver+Quality+of+Life+Cystic+Fibrosis+Scale&stitle=J.+Cyst.+Fibrosis&title=Journal+of+Cystic+Fibrosis&volume=20&issue=&spage=S133&epage=&aulast=Nesser&aufirst=W.&auinit=W.&aufull=Nesser+W.&coden…
Unresolved Grief. a Silent On-Going Burden for Childhood Cancer Survivors	2021	Pediatr. Blood Cancer	1545-5017	68			Rossell, N. and Olarte-Sierra, M. and Challinor, J.	https://www.embase.com/search/results?subaction=viewrecord&id=L636404816&from=export U2 - L636404816	N. Rossell, Independent Researcher, Medical Anthropology, Santa Tecla, El Salvador	Background and Aims: Childhood cancer affects 17,500 children/adolescents under 14 years old in Latin America and the Caribbean yearly; survival is 65%. Rightfully, treatment emphasis is survivorship; consequences are not always positive and mental health long-term repercussions need attention. In 2019, the International Society of Paediatric Oncology (SIOP) Pediatric Oncology in Developing Count…	10.1002/pbc.29349 LK - https://utrechtuniversity.on.worldcat.org/atoztitles/link?sid=EMBASE&sid=EMBASE&issn=15455017&id=doi:10.1002%2Fpbc.29349&atitle=Unresolved+Grief.+a+Silent+On-Going+Burden+for+Childhood+Cancer+Survivors&stitle=Pediatr.+Blood+Cancer&title=Pediatric+Blood+and+Cancer&volume=68&issue=SUPPL+5&spage=&epage=&aulast=Rossell&aufirst=N.&auinit=N.&aufull=Rossell+N.&coden=&isbn=&pages=-…
Development of Psycho-Oncology telehealth recommendations	2021	Asia-Pac. J. Clin. Oncol.	1743-7563	17		86-87	Cooper, C. and Beatty, L. and Kirsten, L. and Turner, J. and Sharpe, L. and Hobbs, K. and Gilchrist, J. and Grier, M. and Kelly, B. and Zomerdijk, N. and Dhillon, H. and Haydon, H. and Bartley, N. and Shaw, J.	https://www.embase.com/search/results?subaction=viewrecord&id=L636772096&from=export U2 - L636772096	C. Cooper, Psycho-Oncology Cooperative Research Group (PoCoG), University of Sydney, Camperdown, NSW, Australia	Aims: The COVID-19 pandemic triggered rapid implementation of telephone and videoconference telehealth across Australia. The Psycho-Oncology Cooperative Research Group (PoCoG) investigated the barriers and enablers to wider implementation post pandemic. Psychologists working in oncology face unique challenges such as working with patients experiencing existential issues and report inadequate trai…	10.1111/ajco.13715 LK - https://utrechtuniversity.on.worldcat.org/atoztitles/link?sid=EMBASE&sid=EMBASE&issn=17437563&id=doi:10.1111%2Fajco.13715&atitle=Development+of+Psycho-Oncology+telehealth+recommendations&stitle=Asia-Pac.+J.+Clin.+Oncol.&title=Asia-Pacific+Journal+of+Clinical+Oncology&volume=17&issue=SUPPL+9&spage=86&epage=87&aulast=Cooper&aufirst=Claire&auinit=C.&aufull=Cooper+C.&coden=&is…
Prevalence and Factors Associated With Will-to-Live in Patients With Advanced Disease: Results From a Portuguese Retrospective Study	2021	J. Pain Symptom Manage.	["1873-6513", "0885-3924"]	62	4	820-827	Julião, M. and Chochinov, H.M. and Samorinha, C. and da Silva Soares, D. and Antunes, B.	https://www.embase.com/search/results?subaction=viewrecord&id=L2011578218&from=export U2 - L2011578218	M. Julião, Equipa Comunitária de Suporte em Cuidados Paliativos de Sintra, Sintra, Portugal	Context: Will-to-live (WtL) is a complex and multifactorial dimension of end-of-life experience. Health care decisions on assisted suicide and euthanasia are rarely based on WtL evidence-based discussions. Objectives: To inform the debate, we aimed to evaluate the prevalence of WtL and its associations within a tertiary home-based palliative care unit. Methods: Retrospective analysis of all WtL e…	10.1016/j.jpainsymman.2021.02.018 LK - https://utrechtuniversity.on.worldcat.org/atoztitles/link?sid=EMBASE&sid=EMBASE&issn=18736513&id=doi:10.1016%2Fj.jpainsymman.2021.02.018&atitle=Prevalence+and+Factors+Associated+With+Will-to-Live+in+Patients+With+Advanced+Disease%3A+Results+From+a+Portuguese+Retrospective+Study&stitle=J.+Pain+Symptom+Manage.&title=Journal+of+Pain+and+Symptom+Management&volum…
6.3 CURRENT RESEARCH ON PSILOCYBIN TREATMENT ON END-OF-LIFE ANXIETY AND MDMA TREATMENT OF SOCIAL ANXIETY IN AUTISM SPECTRUM DISORDER	2021	J. Am. Acad. Child Adolesc. Psychiatry	["1527-5418", "0890-8567"]	60	10	S9	Grob, C.S.	https://www.embase.com/search/results?subaction=viewrecord&id=L2014993461&from=export U2 - L2014993461		Objectives: Over the past 15 years, funding and implementation of research projects exploring the range of effects and therapeutic potential of psychedelic drugs have notably increased. This presentation will examine the rationale, methodology, and findings of 2 recent areas of research attention, the use of a psilocybin treatment model for existential anxiety reactive to advanced cancer and the …	10.1016/j.jaac.2021.07.053 LK - https://utrechtuniversity.on.worldcat.org/atoztitles/link?sid=EMBASE&sid=EMBASE&issn=15275418&id=doi:10.1016%2Fj.jaac.2021.07.053&atitle=6.3+CURRENT+RESEARCH+ON+PSILOCYBIN+TREATMENT+ON+END-OF-LIFE+ANXIETY+AND+MDMA+TREATMENT+OF+SOCIAL+ANXIETY+IN+AUTISM+SPECTRUM+DISORDER&stitle=J.+Am.+Acad.+Child+Adolesc.+Psychiatry&title=Journal+of+the+American+Academy+of+Child+and+…
HOPE: Nursing clinic	2021	Tumori	2038-2529	107	2	166-167	Muroni, L. and Droghi, G. and Beretta, M. and Muroni, M. and Cremona, G. and Zaffignani, T. and Bergamaschi, A. and Corvi, U. and Maserati, F. and Gubbelini, M. and Cavanna, L.	https://www.embase.com/search/results?subaction=viewrecord&id=L636558640&from=export U2 - L636558640	L. Muroni, AUSL Piacenza, Piacenza, Italy	Background: There are diseases that hurt us more than others, touch our souls, because they not only make us feel bad and fear for our life, but also put a strain on our identity, the image we have of ourselves. Cancer is one of these, especially when it affects women, and it does so in the organs that culturally represent femininity in all its meanings: maternal, erotic, symbolic. The creation o…	10.1177/03008916211041664 LK - https://utrechtuniversity.on.worldcat.org/atoztitles/link?sid=EMBASE&sid=EMBASE&issn=20382529&id=doi:10.1177%2F03008916211041664&atitle=HOPE%3A+Nursing+clinic&stitle=Tumori&title=Tumori&volume=107&issue=2+SUPPL&spage=166&epage=167&aulast=Muroni&aufirst=L.&auinit=L.&aufull=Muroni+L.&coden=&isbn=&pages=166-167&date=2021&auinit1=L&auinitm=
The unmet needs of lymphoma cancer survivors: A rapid review of the evidence	2021	Ann. Oncol.	["1569-8041", "0923-7534"]	32		S1279	Boland, V. and Brady, A.-M. and Drury, A.	https://www.embase.com/search/results?subaction=viewrecord&id=L2014622374&from=export U2 - L2014622374		Background: There is an increasing number of people living with and beyond a diagnosis of lymphoma worldwide. Yet, knowledge pertaining to lymphoma-specific needs of survivors is limited. Therefore, the purpose of this review is to establish the current understanding of the unmet needs of lymphoma cancer survivors. Methods: To appraise current knowledge relating to lymphoma survivors’ unmet needs…	10.1016/j.annonc.2021.08.696 LK - https://utrechtuniversity.on.worldcat.org/atoztitles/link?sid=EMBASE&sid=EMBASE&issn=15698041&id=doi:10.1016%2Fj.annonc.2021.08.696&atitle=The+unmet+needs+of+lymphoma+cancer+survivors%3A+A+rapid+review+of+the+evidence&stitle=Ann.+Oncol.&title=Annals+of+Oncology&volume=32&issue=&spage=S1279&epage=&aulast=Boland&aufirst=V.&auinit=V.&aufull=Boland+V.&coden=&isbn=&pa…
Use of an Orientating Spiritual Needs Screener in Oncological Patients	2021	Verwendung eines orientierenden Spiritual Needs Screeners bei onkologischen Patienten	["1439-0930", "1617-5891"]	53	3	112-115	Büssing, A.	https://www.embase.com/search/results?subaction=viewrecord&id=L636014134&from=export U2 - L636014134	A. Büssing, Department of Lebensqualität, Spiritualität und Coping, Institut für Integrative Medizin, Universität Witten/Herdecke, Gerhard-Kienle-Weg 4, Germany	Many patients with chronic diseases have specific existential and spiritual needs that are rarely only addressed in routine care - most likely in palliative care. If one wants to take these needs into account, since a person's spirituality has proven to be an important resource to cope with difficult life situations, then these must be documented. The critical point is to include them in the anam…	10.1055/a-1393-9241 LK - https://utrechtuniversity.on.worldcat.org/atoztitles/link?sid=EMBASE&sid=EMBASE&issn=14390930&id=doi:10.1055%2Fa-1393-9241&atitle=Use+of+an+Orientating+Spiritual+Needs+Screener+in+Oncological+Patients&stitle=Dtsch.+Z.+Onkol.&title=Deutsche+Zeitschrift+fur+Onkologie&volume=53&issue=3&spage=112&epage=115&aulast=B%C3%BCssing&aufirst=Arndt&auinit=A.&aufull=B%C3%BCssing+A.&cod…
Abstracts from the 17th World Congress of the EAPC 2021	2021	Palliative Med.	1477-030X	35	1			https://www.embase.com/search/results?subaction=viewrecord&id=L636233087&from=export U2 - L636233087		The proceedings contain 655 papers. The topics discussed include: learning from trials: LIVE@Home.path, an RCT of care coordination for people with dementia; end of life care for newborns with major congenital malformations in a tertiary neonatal referral center in Brazil; what matters to children and families facing advanced cancer? identification of priority outcomes to improve pediatric pallia…
Challenges in the practice of palliative sedation outside specialist palliative care: Data from an international questionnaire survey and in-depth interviews in The Netherlands	2021	Palliative Med.	1477-030X	35	1	21	Van Der Heide, A. and Heijltjes, M. and Rietjens, J. and Van Thiel, G. and Van Delden, J.	https://www.embase.com/search/results?subaction=viewrecord&id=L636233131&from=export U2 - L636233131	A. Van Der Heide, Erasmus MC, University Medical Center Rotterdam, Public Health, Rotterdam, Netherlands	Aim: The frequency of applying continuous deep sedation in the last stage of patients' life seems to be increasing. It can be questioned whether it is or should be a last resort practice to alleviate unbearable suffering and to what extent this practice can always be clearly distinguished from other practices in care at the end of life. Methods: An analysis and appreciation of data from a series …	10.1177/02692163211035909 LK - https://utrechtuniversity.on.worldcat.org/atoztitles/link?sid=EMBASE&sid=EMBASE&issn=1477030X&id=doi:10.1177%2F02692163211035909&atitle=Challenges+in+the+practice+of+palliative+sedation+outside+specialist+palliative+care%3A+Data+from+an+international+questionnaire+survey+and+in-depth+interviews+in+The+Netherlands&stitle=Palliative+Med.&title=Palliative+Medicine&volu…
Being there: The lived experiences of older cancer patients in china	2021	Palliative Med.	1477-030X	35	1	92	Cui, B.	https://www.embase.com/search/results?subaction=viewrecord&id=L636233170&from=export U2 - L636233170	B. Cui, University of Nottingham, School of Health Science, Nottingham, United Kingdom	Background: China's population is ageing rapidly, and there is an increase in the mortality rate of cancer among the aged population. Providing appropriate palliative care for older cancer patients is becoming a pressing public health concern. However, little is known about their needs at the end of life. Aims: To provide a deep understanding of the lived experiences of older cancer patients in C…	10.1177/02692163211035909 LK - https://utrechtuniversity.on.worldcat.org/atoztitles/link?sid=EMBASE&sid=EMBASE&issn=1477030X&id=doi:10.1177%2F02692163211035909&atitle=Being+there%3A+The+lived+experiences+of+older+cancer+patients+in+china&stitle=Palliative+Med.&title=Palliative+Medicine&volume=35&issue=1+SUPPL&spage=92&epage=&aulast=Cui&aufirst=B.&auinit=B.&aufull=Cui+B.&coden=&isbn=&pages=92-&dat…
Existential concerns of children and young people with life-limiting or life-threatening conditions	2021	Palliative Med.	1477-030X	35	1	51	Scott, H. and Coombes, L. and Haroardóttir, D. and Braybrook, D. and Roach, A. and Downing, J. and Bluebond-Langner, M. and Murtagh, F. and Farsides, B. and Harding, R.	https://www.embase.com/search/results?subaction=viewrecord&id=L636233705&from=export U2 - L636233705	H. Scott, King's College London, Cicely Saunders Institute, London, United Kingdom	Background: Whilst evidence suggests that children and young people (CYP) with life-limiting or life-threatening conditions (LLLTC) have existential concerns, it is a research area often unexplored, partly due to ethical challenges. Existential concerns can be more difficult for health and social care professionals to elicit in comparison to physical, psychological, or social concerns. Aim: To ex…	10.1177/02692163211035909 LK - https://utrechtuniversity.on.worldcat.org/atoztitles/link?sid=EMBASE&sid=EMBASE&issn=1477030X&id=doi:10.1177%2F02692163211035909&atitle=Existential+concerns+of+children+and+young+people+with+life-limiting+or+life-threatening+conditions&stitle=Palliative+Med.&title=Palliative+Medicine&volume=35&issue=1+SUPPL&spage=51&epage=&aulast=Scott&aufirst=H.&auinit=H.&aufull=Sc…
Hopevol: Hospice patients admitted to the different types of hospice facilities in The Netherlands	2021	Palliative Med.	1477-030X	35	1	122-123	Van Der Baan, F. and De Graaf, E. and De Graeff, A. and Verboeket-Crul, C. and Van Klinken, M. and Jobse, A. and Teunissen, S.	https://www.embase.com/search/results?subaction=viewrecord&id=L636233887&from=export U2 - L636233887	F. Van Der Baan, University Medical Center Utrecht, Center of Expertise in Palliative Care, Julius Center for Health Sciences and Primary Care, Utrecht, Netherlands	Background: Hospice care in the Netherlands is provided in three different types of hospice facilities: Volunteer-Driven Hospices (VD), Hospice Unit Nursing Homes (HU), and Stand Alone Hospices (SA). The organizational structure ranges from care provided by trained volunteers in VD to care provided by multi professional teams in SA and HU. Aims: Describe and compare patients and patient's needs a…	10.1177/02692163211035909 LK - https://utrechtuniversity.on.worldcat.org/atoztitles/link?sid=EMBASE&sid=EMBASE&issn=1477030X&id=doi:10.1177%2F02692163211035909&atitle=Hopevol%3A+Hospice+patients+admitted+to+the+different+types+of+hospice+facilities+in+The+Netherlands&stitle=Palliative+Med.&title=Palliative+Medicine&volume=35&issue=1+SUPPL&spage=122&epage=123&aulast=Van+Der+Baan&aufirst=F.&auinit=…
Strengthening Existential Resiliency among Patients with Metastatic Cancer	2021	Arch. Phys. Med. Rehabil.	["1532-821X", "0003-9993"]	102	4	e16	Wertheimer, J. and Jones, B. and Gottuso, A. and Bailey, C. and Asher, A.	https://www.embase.com/search/results?subaction=viewrecord&id=L2011466185&from=export U2 - L2011466185		Research Objectives: To evaluate the impact of a novel psycho-educational series upon existential distress among patients with metastatic cancer. Although existential and spiritual distress is one of the most debilitating conditions experienced by patients with advanced cancer, it is often a neglected area of cancer care. Design: Retrospective pre- post- intervention study. Setting: Cancer center…	10.1016/j.apmr.2021.01.049 LK - https://utrechtuniversity.on.worldcat.org/atoztitles/link?sid=EMBASE&sid=EMBASE&issn=1532821X&id=doi:10.1016%2Fj.apmr.2021.01.049&atitle=Strengthening+Existential+Resiliency+among+Patients+with+Metastatic+Cancer&stitle=Arch.+Phys.+Med.+Rehabil.&title=Archives+of+Physical+Medicine+and+Rehabilitation&volume=102&issue=4&spage=e16&epage=&aulast=Wertheimer&aufirst=Jeffr…
Different position from traditional left lateral for colonoscopy? A meta-analysis and systematic review of randomized control trials	2021	Chronic Dis. Transl. Med.	2095-882X	7	1	27-34	Lin, S.Y. and Yaow, C.Y.L. and Ng, C.H. and Wong, N.W. and Tham, H.Y. and Chong, C.S.	https://www.embase.com/search/results?subaction=viewrecord&id=L2008378775&from=export U2 - L2008378775	C.S. Chong, Division of Colorectal Surgery, Department of Surgery, National University Hospital, Singapore, Singapore	Background: Colonoscopy requires the intubation of the cecum for screening of colorectal diseases. The conventional position used for colonoscopy is the left lateral position (LLP). However, alternative positions have also been utilized to enhance the success of intubation. Thus, the aim of this study was to perform a meta-analysis of the different positions to determine the effectiveness of the …	10.1016/j.cdtm.2020.09.002 LK - https://utrechtuniversity.on.worldcat.org/atoztitles/link?sid=EMBASE&sid=EMBASE&issn=2095882X&id=doi:10.1016%2Fj.cdtm.2020.09.002&atitle=Different+position+from+traditional+left+lateral+for+colonoscopy%3F+A+meta-analysis+and+systematic+review+of+randomized+control+trials&stitle=Chronic+Dis.+Transl.+Med.&title=Chronic+Diseases+and+Translational+Medicine&volume=7&iss…
How we get through each day: Resilience among parents ofadolescents and young adults with advanced cancer	2021	Pediatrics	1098-4275	147	3	533-534	Trowbridge, A.C. and Bogetz, J. and Taylor, M. and Kingsley, J. and Rosenberg, A.R. and Barton, K.	https://www.embase.com/search/results?subaction=viewrecord&id=L634621012&from=export U2 - L634621012	A.C. Trowbridge, University of Washington, Seattle Children's Hospital, Seattle, WA, United States	Background: The challenges of parenting an adolescent and young adult (AYA) are significant and distinct fromthat of parenting younger children with cancer or healthy AYAs. Little is known about how best to supportparents in these difficult circumstances, particularly when their child goes through multiple relapses and maydie from their disease. This qualitative study aimed to explore parental pe…	10.1542/peds.147.3-MeetingAbstract.533-a LK - https://utrechtuniversity.on.worldcat.org/atoztitles/link?sid=EMBASE&sid=EMBASE&issn=10984275&id=doi:10.1542%2Fpeds.147.3-MeetingAbstract.533-a&atitle=How+we+get+through+each+day%3A+Resilience+among+parents+ofadolescents+and+young+adults+with+advanced+cancer&stitle=Pediatrics&title=Pediatrics&volume=147&issue=3&spage=533&epage=534&aulast=Trowbridge&au…
A study of spirituality, self-forgiveness and self-blame in the quality of life of patients with breast cancer	2021	Razavi Int. J. Med.	["2345-6434", "2345-6426"]	9	2		Arefpour, A.M. and Izanloo, A. and Shojaei, F. and Mirkazemi, M. and Hjialiloo, S.S.	https://www.embase.com/search/results?subaction=viewrecord&id=L2007625383&from=export U2 - L2007625383	M. Mirkazemi, Bone and Joint Reconstruction Research Center, Shafa Orthopedic Hospital, Iran University of Medical Sciences, Tehran, Iran	Introduction: The aim of this study is to determine whether the quality of life of patients with breast cancer could be predicted by spirituality, self-forgiveness and self-blame. Methods: This is a descriptive correlational study in which 120 cancer patients admitted to two university hospitals were selected using cluster-sampling method. The research instruments were the Paloutzian and Ellison’…	10.30483/rijm.2021.249710.0 LK - https://utrechtuniversity.on.worldcat.org/atoztitles/link?sid=EMBASE&sid=EMBASE&issn=23456434&id=doi:10.30483%2Frijm.2021.249710.0&atitle=A+study+of+spirituality%2C+self-forgiveness+and+self-blame+in+the+quality+of+life+of+patients+with+breast+cancer&stitle=Razavi+Int.+J.+Med.&title=Razavi+International+Journal+of+Medicine&volume=9&issue=2&spage=&epage=&aulast=Are…
Validation of the patient dignity inventory to assess dignity-related distress in the critically ill	2021	Crit. Care Med.	1530-0293	49	1	22	Mergler, B. and Goldshore, M. and Lane-Fall, M. and Hadler, R.	https://www.embase.com/search/results?subaction=viewrecord&id=L634767240&from=export U2 - L634767240	B. Mergler, University of Pennsylvania, Philadelphia, PA, United States	INTRODUCTION: Critical illness confers significant risk of psychological distress both during and after intensive care unit (ICU) admission. The Patient Dignity Inventory (PDI) is a 25-item instrument initially designed to measure psychosocial, existential and symptom-related distress in terminally ill patients, and subsequently validated in oncology, palliative care and psychiatry domains. This …	10.1097/01.ccm.0000726196.79408.7a LK - https://utrechtuniversity.on.worldcat.org/atoztitles/link?sid=EMBASE&sid=EMBASE&issn=15300293&id=doi:10.1097%2F01.ccm.0000726196.79408.7a&atitle=Validation+of+the+patient+dignity+inventory+to+assess+dignity-related+distress+in+the+critically+ill&stitle=Crit.+Care+Med.&title=Critical+Care+Medicine&volume=49&issue=1+SUPPL+1&spage=22&epage=&aulast=Mergler&aufi…
Spirituality and cancer weekend online retreat-an educational and experiential workshop	2021	Curr. Oncol.	1718-7729	28	4	2674	Rutledge, R.	https://www.embase.com/search/results?subaction=viewrecord&id=L635850408&from=export U2 - L635850408	R. Rutledge, Dalhousie University, Halifax, NS, Canada	Background/Rationale or Objectives/Purpose People affected by cancer often struggle with existential and spiritual issues, yet few explore this facet of their humanity with a psychosocial professional. The purpose of this workshop is to (a) describe the agenda and evaluation of a weekend retreat specifically addressing spirituality in the context of a cancer diagnosis, (b) provide the workshop at…	10.3390/curroncol28040234 LK - https://utrechtuniversity.on.worldcat.org/atoztitles/link?sid=EMBASE&sid=EMBASE&issn=17187729&id=doi:10.3390%2Fcurroncol28040234&atitle=Spirituality+and+cancer+weekend+online+retreat-an+educational+and+experiential+workshop&stitle=Curr.+Oncol.&title=Current+Oncology&volume=28&issue=4&spage=2674&epage=&aulast=Rutledge&aufirst=Rob&auinit=R.&aufull=Rutledge+R.&coden=&i…
Types of information that patients with lung cancer with targetable driver mutations and their caregivers learn from online forums: Results of a qualitative study	2021	J. Clin. Oncol.	1527-7755	39	28		Petrillo, L.A. and Zhou, A. and Gui, H. and Sommer, R. and Lin, J.J. and Nipp, R.D. and Traeger, L. and Greer, J.A. and Temel, J.S.	https://www.embase.com/search/results?subaction=viewrecord&id=L636338393&from=export U2 - L636338393	L.A. Petrillo	Background: Patients and caregivers seek information about cancer from a variety of sources in addition to their medical team. In recent years, patients with specific lung cancer subtypes have created advocacy groups with active online forums for networking, support, and information exchange. We sought to describe the types of information that patients and caregivers learned from their peers onli…	10.1200/JCO.2020.39.28_suppl.161 LK - https://utrechtuniversity.on.worldcat.org/atoztitles/link?sid=EMBASE&sid=EMBASE&issn=15277755&id=doi:10.1200%2FJCO.2020.39.28_suppl.161&atitle=Types+of+information+that+patients+with+lung+cancer+with+targetable+driver+mutations+and+their+caregivers+learn+from+online+forums%3A+Results+of+a+qualitative+study&stitle=J.+Clin.+Oncol.&title=Journal+of+Clinical+Onco…
Children's narratives of support from professionals when experiencing fear related to acute lymphoblastic leukemia	2020	Pediatr. Blood Cancer	1545-5017	67			Anderzen Carlsson, A. and Leibring, I.	https://www.embase.com/search/results?subaction=viewrecord&id=L634125046&from=export U2 - L634125046	A. Anderzen Carlsson, Orebro University, Faculty of Medicine and Health, University Health Care Research Center, Orebro, Sweden	Background and Aims: Children diagnosed with Acute Lymphoblastic Leukemia (ALL) typically face 2.5 years treatment, which initially is intense and includes frequent hospitalizations. Previous research has identified various fears during treatment: fear of getting needles, removal of adhesive tapes, having a feeding tube, taking tablets and the physical changes related to ALL itself, aswell as to …	10.1002/pbc.28742 LK - https://utrechtuniversity.on.worldcat.org/atoztitles/link?sid=EMBASE&sid=EMBASE&issn=15455017&id=doi:10.1002%2Fpbc.28742&atitle=Children%27s+narratives+of+support+from+professionals+when+experiencing+fear+related+to+acute+lymphoblastic+leukemia&stitle=Pediatr.+Blood+Cancer&title=Pediatric+Blood+and+Cancer&volume=67&issue=SUPPL+4&spage=&epage=&aulast=Anderzen+Carlsson&aufirs…
Supporting patients with pancreatic cancer and their carers: Lessons from a nurse-led telephone counselling pilot	2020	Asia-Pac. J. Clin. Oncol.	1743-7563	16		61	Beesley, V.L. and Turner, J. and Chan, R.J. and Yates, P. and Gordon, L.G. and Burge, M. and Eastgate, M.A. and Wyld, D.K. and Neale, R.E.	https://www.embase.com/search/results?subaction=viewrecord&id=L634022553&from=export U2 - L634022553	V.L. Beesley, Population Health Department, QIMR Berghofer Medical Research Institute, Brisbane, QLD, Australia	Purpose: Patients with pancreatic cancer have extremely high unmet psychological and physical needs. Family carers of these patients have even higher levels of distress than patients. Our purpose was to assess the feasibility and acceptability of a counselling intervention in patients diagnosed with pancreatic cancer and their carers. Methods: We conducted a single-arm feasibility study of the PR…	10.1111/ajco.13497 LK - https://utrechtuniversity.on.worldcat.org/atoztitles/link?sid=EMBASE&sid=EMBASE&issn=17437563&id=doi:10.1111%2Fajco.13497&atitle=Supporting+patients+with+pancreatic+cancer+and+their+carers%3A+Lessons+from+a+nurse-led+telephone+counselling+pilot&stitle=Asia-Pac.+J.+Clin.+Oncol.&title=Asia-Pacific+Journal+of+Clinical+Oncology&volume=16&issue=SUPPL+8&spage=61&epage=&aulast=Be…
Supportive care from breast care nurses: Experiences and expectations of Australian women living with metastatic breast cancer	2020	Asia-Pac. J. Clin. Oncol.	1743-7563	16		199-200	Smith, A.L. and Boyle, F. and Lewis, S.	https://www.embase.com/search/results?subaction=viewrecord&id=L634022595&from=export U2 - L634022595	A.L. Smith, Macquarie University, Macquarie Park, NSW, Australia	Although considerable gains have been made in the treatment of metastatic breast cancer (mBC) it remains incurable.1 Responding to the multifaceted complexity of patients' experiences of mBC presents unique challenges for health and supportive care services. Emotional support and quality of life improvements have consistently been identified as two key unmet needs.2-7 Despite international guidel…	10.1111/ajco.13498 LK - https://utrechtuniversity.on.worldcat.org/atoztitles/link?sid=EMBASE&sid=EMBASE&issn=17437563&id=doi:10.1111%2Fajco.13498&atitle=Supportive+care+from+breast+care+nurses%3A+Experiences+and+expectations+of+Australian+women+living+with+metastatic+breast+cancer&stitle=Asia-Pac.+J.+Clin.+Oncol.&title=Asia-Pacific+Journal+of+Clinical+Oncology&volume=16&issue=SUPPL+8&spage=199&ep…
Psychological and sexual impacts of testicular cancer diagnosis: An exploratory study	2020	Tumori	2038-2529	106	2	142	Ottaviano, M. and Condello, C. and Tortora, M. and Dolce, P. and De Giorgi, U. and De Padova, S. and Facchini, G. and Tommaselli, S. and Riccio, V. and Parola, S. and Picozzi, F. and De Placido, P. and Marretta, A.L. and Vaia, A. and Botti, G. and Daniele, B. and De Placido, S. and Giuliano, M. and Palmieri, G.	https://www.embase.com/search/results?subaction=viewrecord&id=L634192672&from=export U2 - L634192672	M. Ottaviano, Oncology Unit, Ospedale del Mare, Naples, Italy	Background: In Western countries Testicular Cancer (TC) is the most common solid tumor in young men aged between 15 and 40 years. The existential challenge of receiving a life threatening diagnosis at a young age may cause considerable psychological distress. Indeed, the TC diagnosis triggers off long-term consequences, including coping with adverse events, decreased quality of life (QoL), and of…	10.1177/0300891620953388 LK - https://utrechtuniversity.on.worldcat.org/atoztitles/link?sid=EMBASE&sid=EMBASE&issn=20382529&id=doi:10.1177%2F0300891620953388&atitle=Psychological+and+sexual+impacts+of+testicular+cancer+diagnosis%3A+An+exploratory+study&stitle=Tumori&title=Tumori&volume=106&issue=2+SUPPL&spage=142&epage=&aulast=Ottaviano&aufirst=M.&auinit=M.&aufull=Ottaviano+M.&coden=&isbn=&pages=…
Towards advance care planning in pediatrics: a qualitative study on envisioning the future as parents of a seriously ill child	2020	Eur. J. Pediatr.	["1432-1076", "0340-6199"]	179	9	1461-1468	Fahner, J.C. and Thölking, T.W. and Rietjens, J.A.C. and van der Heide, A. and van Delden, J.J.M. and Kars, M.C.	https://www.embase.com/search/results?subaction=viewrecord&id=L2004570293&from=export U2 - L2004570293	J.C. Fahner, Julius Center for Health Sciences and Primary Care, Medical Humanities, University Medical Center Utrecht, Internal mail no Str. 6.131, P.O. Box 85500, Utrecht, GA, Netherlands	Advance care planning enables parents to discuss goals and preferences for future care and treatment of their seriously ill child. Although clinicians report parental factors as common barriers for advance care planning, parental views on reflecting on their child’s future have had limited exploration. A clear understanding of their perspectives might help clinicians to implement advance care pla…	10.1007/s00431-020-03627-2 LK - https://utrechtuniversity.on.worldcat.org/atoztitles/link?sid=EMBASE&sid=EMBASE&issn=14321076&id=doi:10.1007%2Fs00431-020-03627-2&atitle=Towards+advance+care+planning+in+pediatrics%3A+a+qualitative+study+on+envisioning+the+future+as+parents+of+a+seriously+ill+child&stitle=Eur.+J.+Pediatr.&title=European+Journal+of+Pediatrics&volume=179&issue=9&spage=1461&epage=1468…
The Spiritual Needs of Tumor Patients Hardly Change during Palliative Care	2020	Spirituelle Bedürfnisse von Tumorpatienten verändern sich während der palliativmedizinischen Betreuung kaum	["1439-0930", "1617-5891"]	52	3	111-116	Büssing, A. and Baumann, K. and Rentschler, J. and Becker, G.	https://www.embase.com/search/results?subaction=viewrecord&id=L632928281&from=export U2 - L632928281		Background Duration of patients' stay in palliative care units (PCU) is decreasing, and thus options to profoundly provide spiritual care do so, too. Our aim was to analyze patients' unmet spiritual needs at the beginning and further end of their PCU stay. Methods Basic analysis of 118 patients (mainly with cancer) and pre-post analysis (paired t-test) of 62 resp. 58 patients' spiritual needs (Sp…	10.1055/a-1135-3566 LK - https://utrechtuniversity.on.worldcat.org/atoztitles/link?sid=EMBASE&sid=EMBASE&issn=14390930&id=doi:10.1055%2Fa-1135-3566&atitle=The+Spiritual+Needs+of+Tumor+Patients+Hardly+Change+during+Palliative+Care&stitle=Dtsch.+Z.+Onkol.&title=Deutsche+Zeitschrift+fur+Onkologie&volume=52&issue=3&spage=111&epage=116&aulast=B%C3%BCssing&aufirst=Arndt&auinit=A.&aufull=B%C3%BCssing+A.…
Historical evolution in processing and some problems in modern research of Mylabris	2020	斑蝥炮制沿革及其研究中值得商榷的问题	0253-2670	51	15	4082-4091	Ren, Y. and Liu, H.-B. and Deng, D. and Mo, R.-Y. and Wu, F.-M.	https://www.embase.com/search/results?subaction=viewrecord&id=L2007712105&from=export U2 - L2007712105	F.-M. Wu, School of Pharmaceutical Sciences, Zunyi Medical University, Zunyi, China	Mylabris is a traditional Chinese medicine and ethnic medicine, which has significant effects on treatment of malignant tumors and dermatophytosis and so on. It has been recorded in most historical Chinese Pharmacopoeias. However, because of its hypertoxicity in the crud forms, Mylabris needs to be furtherly processed if it is taken orally. There are various methods about how to process it in pre…	10.7501/j.issn.0253-2670.2020.15.029 LK - https://utrechtuniversity.on.worldcat.org/atoztitles/link?sid=EMBASE&sid=EMBASE&issn=02532670&id=doi:10.7501%2Fj.issn.0253-2670.2020.15.029&atitle=Historical+evolution+in+processing+and+some+problems+in+modern+research+of+Mylabris&stitle=Chin.+Trad.+Herbal+Drugs&title=Chinese+Traditional+and+Herbal+Drugs&volume=51&issue=15&spage=4082&epage=4091&aulast=Ren…
Depression and cancer - A bidirectional relationship	2020	Eur. Psychiatry	1778-3585	63		S650	Barranha, R. and Quarenta, J. and Pinto, H.	https://www.embase.com/search/results?subaction=viewrecord&id=L639653670&from=export U2 - L639653670	R. Barranha, Centro Hospitalar Do Tâmega e Sousa, Department of Psychiatry and Mental Health, Penafiel, Portugal	Introduction: Cancer has a high rate of comorbidity with depressive disorders, with an estimated 16.3% of cancer patients suffering from major depression. Given the perceived existential threat associated with the disease and its treatment, the increased risk of depressive disorders is understandable. However, some researchers have recently proposed that the connection between these two diseases …	10.1192/j.eurpsy.2020.95 LK - https://utrechtuniversity.on.worldcat.org/atoztitles/link?sid=EMBASE&sid=EMBASE&issn=17783585&id=doi:10.1192%2Fj.eurpsy.2020.95&atitle=Depression+and+cancer+-+A+bidirectional+relationship&stitle=Eur.+Psychiatry&title=European+Psychiatry&volume=63&issue=&spage=S650&epage=&aulast=Barranha&aufirst=R.&auinit=R.&aufull=Barranha+R.&coden=&isbn=&pages=S650-&date=2020&auinit…
Interventions on distress in terminally ill cancer patients: The state of the art	2020	Eur. Psychiatry	1778-3585	63		S693-S694	Ramos, S. and Tavares, M.A.	https://www.embase.com/search/results?subaction=viewrecord&id=L639654007&from=export U2 - L639654007	S. Ramos, Unidade Local de Saúde da Guarda, E.P.E., Psychiatry, Guarda, Portugal	Introduction: Cancer is the second leading cause of the death worldwide - it has been responsible for approximately 9.6 million deaths in 2018. Psychological and existential distress affects up to 49% of cancer patients and is often experienced by the terminally ill. To ameliorate such suffering, psychologic and psychiatric support is often requested. Such a particular time of a patient's life re…	10.1192/j.eurpsy.2020.95 LK - https://utrechtuniversity.on.worldcat.org/atoztitles/link?sid=EMBASE&sid=EMBASE&issn=17783585&id=doi:10.1192%2Fj.eurpsy.2020.95&atitle=Interventions+on+distress+in+terminally+ill+cancer+patients%3A+The+state+of+the+art&stitle=Eur.+Psychiatry&title=European+Psychiatry&volume=63&issue=&spage=S693&epage=S694&aulast=Ramos&aufirst=S.&auinit=S.&aufull=Ramos+S.&coden=&isbn=…
Differences in CECAL incubation rate and colonoscopy scope positions? a meta-analysis	2020	Dis. Colon Rectum	1530-0358	63	6	e407	Lin, S.Y. and Yaow, C.Y. and Ng, C. and Chong, C.	https://www.embase.com/search/results?subaction=viewrecord&id=L633543727&from=export U2 - L633543727	S.Y. Lin, Singapore, Singapore	Purpose/Background: Background Cecal incubation rate is an important indicator for quality assessment of colonoscopy. Conventionally, left lateral position is the starting position. A favourable position, if of any difference, will improve cecal intubation rate and, more importantly, it being a surrogate for relative ease for colonoscopy, might indicate a higher polyp detection chance especially …	10.1097/DCR.0000000000001712 LK - https://utrechtuniversity.on.worldcat.org/atoztitles/link?sid=EMBASE&sid=EMBASE&issn=15300358&id=doi:10.1097%2FDCR.0000000000001712&atitle=Differences+in+CECAL+incubation+rate+and+colonoscopy+scope+positions%3F+a+meta-analysis&stitle=Dis.+Colon+Rectum&title=Diseases+of+the+Colon+and+Rectum&volume=63&issue=6&spage=e407&epage=&aulast=Lin&aufirst=S.Y.&auinit=S.Y.&au…
An Agenda of Psychedelic-Assisted Therapy Research in Seriously Ill Patients: Highlights from the Harvard Radcliffe Institute Exploratory Seminar (FR405)	2020	J. Pain Symptom Manage.	["1873-6513", "0885-3924"]	59	2	446-447	Beaussant, Y. and Richards, W. and Byock, I.R. and Steinhauser, K. and Tulsky, J.A. and Balboni, T. and Sager, Z.S. and Sanders, J.J.	https://www.embase.com/search/results?subaction=viewrecord&id=L2004708508&from=export U2 - L2004708508		Objectives: • Describe psychedelic-assisted therapies content and delivery in seriously ill patients. • Identify and examine research priorities and agenda for psychedelic-assisted therapies in seriously ill patients, as collectively defined by experts from different fields of serious illness care. • Evaluate and discuss the implications of developing a psychedelic-assisted therapies research fie…	10.1016/j.jpainsymman.2019.12.112 LK - https://utrechtuniversity.on.worldcat.org/atoztitles/link?sid=EMBASE&sid=EMBASE&issn=18736513&id=doi:10.1016%2Fj.jpainsymman.2019.12.112&atitle=An+Agenda+of+Psychedelic-Assisted+Therapy+Research+in+Seriously+Ill+Patients%3A+Highlights+from+the+Harvard+Radcliffe+Institute+Exploratory+Seminar+%28FR405%29&stitle=J.+Pain+Symptom+Manage.&title=Journal+of+Pain+and…
When Opioids Are Not the Answer: Using the ‘PARTNERS’ Framework to Manage Chemical Coping in Cancer Patients (TH320)	2020	J. Pain Symptom Manage.	["1873-6513", "0885-3924"]	59	2	416-417	Case, A.A. and Hansen, E. and Walter, M. and Chwistek, M. and Stevens, L. and Pailler, M. and Arthur, J.	https://www.embase.com/search/results?subaction=viewrecord&id=L2004708553&from=export U2 - L2004708553		Objectives: • Describe chemical coping behaviors and why they can be challenging for clinicians. • Describe the neurobiology of pain, opioid use, and chemical coping, and explore how they are related. • Discuss biopsychosocial factors impacting the experience of and response to pain. • Explore how to effectively counsel patients with chemical coping using motivational interviewing techniques. • D…	10.1016/j.jpainsymman.2019.12.058 LK - https://utrechtuniversity.on.worldcat.org/atoztitles/link?sid=EMBASE&sid=EMBASE&issn=18736513&id=doi:10.1016%2Fj.jpainsymman.2019.12.058&atitle=When+Opioids+Are+Not+the+Answer%3A+Using+the+%E2%80%98PARTNERS%E2%80%99+Framework+to+Manage+Chemical+Coping+in+Cancer+Patients+%28TH320%29&stitle=J.+Pain+Symptom+Manage.&title=Journal+of+Pain+and+Symptom+Management&v…
Help (Heidelberger Entscheidungshilfen Fur Lungenkrebs-Patienten)-decision aids for lung cancer patients	2020	Oncol. Res. Treat.	2296-5262	43		153-154	Unsold, L. and Deis, N. and Siegle, A. and Jung, C. and Villalobos, M. and Thomas, M.	https://www.embase.com/search/results?subaction=viewrecord&id=L631302094&from=export U2 - L631302094	L. Unsold, Thoraxklinik Heidelberg, Onkologie Der Thoraxtumoren, Heidelberg, Germany	Purpose: Preference for patient participation increased over the past 30 years. Especially cancer patients with a limited prognosis have a strong wish for information and participation. Decision aids (DA) are useful instrument to meet these needs. They increase patients' knowledge regarding options and reduce decisional conflicts. Benefits of DA, relative to usual care, are better knowledge of op…	10.1159/000506491 LK - https://utrechtuniversity.on.worldcat.org/atoztitles/link?sid=EMBASE&sid=EMBASE&issn=22965262&id=doi:10.1159%2F000506491&atitle=Help+%28Heidelberger+Entscheidungshilfen+Fur+Lungenkrebs-Patienten%29-decision+aids+for+lung+cancer+patients&stitle=Oncol.+Res.+Treat.&title=Oncology+Research+and+Treatment&volume=43&issue=&spage=153&epage=154&aulast=Unsold&aufirst=Laura&auinit=L.&…
Stability of cancer patients/unmet spiritual needs and spiritual wellbeing in palliative care units	2020	Oncol. Res. Treat.	2296-5262	43		140	Bussing, A. and Baumann, K. and Rentschler, J. and Becker, G.	https://www.embase.com/search/results?subaction=viewrecord&id=L631302320&from=export U2 - L631302320	A. Bussing, Professorship Quality of Life, Spirituality and Coping, Witten/Herdecke University, Herdecke, Germany	Purpose: Duration of patients' stay in palliative care units (PCU) is decreasing, and thus options to profoundly provide spiritual care. Aim was thus to analyze patients' unmet spiritual needs at the beginning and end of their PCU stay. Methods: Pre-post analysis (paired t-test) of 65 patients' spiritual needs (SpNQ-20), spiritual wellbeing (FACIT-Sp), life satisfaction (BMLSS), satisfaction with…	10.1159/000506491 LK - https://utrechtuniversity.on.worldcat.org/atoztitles/link?sid=EMBASE&sid=EMBASE&issn=22965262&id=doi:10.1159%2F000506491&atitle=Stability+of+cancer+patients%2Funmet+spiritual+needs+and+spiritual+wellbeing+in+palliative+care+units&stitle=Oncol.+Res.+Treat.&title=Oncology+Research+and+Treatment&volume=43&issue=&spage=140&epage=&aulast=Bussing&aufirst=Arndt&auinit=A.&aufull=Bu…
Spiritual care in oncology: Cancer patients' unmet spiritual-data from a pilot project	2020	Oncol. Res. Treat.	2296-5262	43		148	Bussing, A. and Buntzel, J. and Frick, E.	https://www.embase.com/search/results?subaction=viewrecord&id=L631302475&from=export U2 - L631302475	A. Bussing, Professorship Quality of Life, Spirituality and Coping, Institute of Integrative Medicine, Witten/Herdecke University, Herdecke, Germany	Purpose: As part of the AG PRIO project on spiritual needs of cancer patients, we analyzed their unmet spiritual needs and related these to their interpretations of illness (IoI) and quality of life. Methods: Cross sectional survey in a defined time frame among patients with cancer (N=171; 62% women; 61±12 years of age; 53% R-S-) from centers in East and West Germany with standardized questionnai…	10.1159/000506491 LK - https://utrechtuniversity.on.worldcat.org/atoztitles/link?sid=EMBASE&sid=EMBASE&issn=22965262&id=doi:10.1159%2F000506491&atitle=Spiritual+care+in+oncology%3A+Cancer+patients%27+unmet+spiritual-data+from+a+pilot+project&stitle=Oncol.+Res.+Treat.&title=Oncology+Research+and+Treatment&volume=43&issue=&spage=148&epage=&aulast=Bussing&aufirst=Arndt&auinit=A.&aufull=Bussing+A.&co…
Factors that motivate men to engage with value co-creation in psychosocial cancer support centres and how it impacts on their well-being	2020	Psycho-Oncology	1099-1611	29		21-22	Wang, Q. and Howells, L. and Anderson, A. and Volker, R. and Dunnett, S.	https://www.embase.com/search/results?subaction=viewrecord&id=L632005619&from=export U2 - L632005619	Q. Wang, University of Edinburgh Business School, Edinburgh, United Kingdom	Background: Increasingly research shows that men have higher quality of life when supported by multi-disciplinary psychosocial cancer survivorship services, but still the majority of potential beneficiaries fail to access support. Transformative Service Research (TSR) provides an innovative framework for investigating and understanding male motivation to engage in services to improve well-being. …	10.1002/pon.5335 LK - https://utrechtuniversity.on.worldcat.org/atoztitles/link?sid=EMBASE&sid=EMBASE&issn=10991611&id=doi:10.1002%2Fpon.5335&atitle=Factors+that+motivate+men+to+engage+with+value+co-creation+in+psychosocial+cancer+support+centres+and+how+it+impacts+on+their+well-being&stitle=Psycho-Oncology&title=Psycho-Oncology&volume=29&issue=&spage=21&epage=22&aulast=Wang&aufirst=Qian&auinit=Q…
Mapping the nature of distress raised by patients with high-grade glioma and their family caregivers: A descriptive longitudinal study	2020	Neuro-Oncol. Pract.	["2054-2585", "2054-2577"]	7	1	103-110	Philip, J. and Collins, A. and Panozzo, S. and Staker, J. and Murphy, M.	https://www.embase.com/search/results?subaction=viewrecord&id=L632316398&from=export U2 - L632316398	J. Philip, St Vincent's Hospital, University of Melbourne, Eastern Hill Campus, Victoria Pde, Fitzroy, Australia	Background: Few supportive and palliative care interventions have been described for people with high-grade glioma (HGG) and their caregivers. A structured intervention, I-CoPE, which includes regular screening of patients' and caregivers' needs, was delivered as a pilot study in a tertiary neuro-oncological unit. This study prospectively described the severity and content of key concerns raised …	10.1093/nop/npz032 LK - https://utrechtuniversity.on.worldcat.org/atoztitles/link?sid=EMBASE&sid=EMBASE&issn=20542585&id=doi:10.1093%2Fnop%2Fnpz032&atitle=Mapping+the+nature+of+distress+raised+by+patients+with+high-grade+glioma+and+their+family+caregivers%3A+A+descriptive+longitudinal+study&stitle=Neuro-Oncol.+Pract.&title=Neuro-Oncology+Practice&volume=7&issue=1&spage=103&epage=110&aulast=Philip…
Psychedelics for existential distress in terminally ill patients	2020	Psychedelica bij existentieel lijden bij patiënten met een terminale ziekte	0303-7339	62	8	659-668	Schimmel, N. and Breeksema, J.J. and Veraart, J. and Van Den Brink, W. and Schoevers, R.A.	https://www.embase.com/search/results?subaction=viewrecord&id=L2007847057&from=export U2 - L2007847057	N. Schimmel, UMC Groningen, Universitair Centrum Psychiatrie, Postbus 30.001, Groningen, Netherlands	BACKGROUND Existential distress in patients with a terminal illness is often associated with (symptoms of) anxiety and depression. Psychotherapeutic interventions seem effective but effects are short-lived. There are no proven effective pharmacological interventions. AIM To present an overview of literature on psychedelic treatment of existential distress in patients with terminal illness. METHOD…
Cancer - a chronic disease	2020	Krebs als chronische Erkrankung	["2198-171X", "0020-9570"]	61	4	608-617	Schilling, G.	https://www.embase.com/search/results?subaction=viewrecord&id=L2007961378&from=export U2 - L2007961378	G. Schilling, Onkologische Rehabilitation, Asklepios Nordseeklinik Westerland GmbH, Norderstraße 81, Sylt/OT Westerland, Germany	Due to multimodal oncological therapy concepts, targeted therapies, a growing portfolio of systemic treatment options and interdisciplinary discussions, the former life threatening disease»cancer«, leading to death very quickly, is becoming a more and more chronical illness. Even in metastatic stadium, local ablative treatments such as resection of metastasis, radiofrequency ablation etc. or the …
Palliative care in pediatric oncology	2020	Pediatr. Oncol.	["2191-0812", "1613-5318"]			191-213	Newman, A.R. and Crane, S. and Spruit, J.L. and Alharrasi, S. and Bell, C.J.	https://www.embase.com/search/results?subaction=viewrecord&id=L630758336&from=export U2 - L630758336	A.R. Newman, Marquette University College of Nursing, Milwaukee, WI, United States	Pediatric palliative care (PPC) in oncology is the active total care of the child’s body, mind, and spirit and involves giving support to the family. Pediatric palliative oncology includes patients across the age spectrum from infancy through young adulthood, and can be embodied as a philosophy of care or applied by an interdisciplinary team of experts. PPC should be initiated at the time of a ch…	10.1007/978-3-030-25804-7_11 LK - https://utrechtuniversity.on.worldcat.org/atoztitles/link?sid=EMBASE&sid=EMBASE&issn=21910812&id=doi:10.1007%2F978-3-030-25804-7_11&atitle=Palliative+care+in+pediatric+oncology&stitle=Pediatr.+Oncol.&title=Pediatric+Oncology&volume=&issue=&spage=191&epage=213&aulast=Newman&aufirst=Amy+R.&auinit=A.R.&aufull=Newman+A.R.&coden=&isbn=&pages=191-213&date=2020&auinit1=…
Psycho-oncology: Mind and body in cancer	2020	Indian J. Psychiatry	1998-3794	62	7	S113-S114	Datta, S.S. and Roy, K.	https://www.embase.com/search/results?subaction=viewrecord&id=L631115832&from=export U2 - L631115832	S.S. Datta, Tata Medical Center, Kolkata, India	Introduction: Routine psycho-social care is warranted for all cancer patients. This has become increasingly relevant in the context of cancer patients surviving longer. However, in the current decade, as much as having a good quality of life, having a 'good death' has been held to be important. The present symposium will help audience to learn about newer developments in psycho-oncology. The sugg…
Meaning-centered psychotherapy for populations with unique psychosocial needs related to cancer and service-related trauma: Veterans and 9/11 first responders	2020	Psycho-Oncology	1099-1611	29		26-27	Roberts, K.	https://www.embase.com/search/results?subaction=viewrecord&id=L632008996&from=export U2 - L632008996	K. Roberts, Memorial Sloan Kettering Cancer Center,	This symposium will discuss the implementation of MCP in two settings serving patients with advanced cancer and trauma-related diagnoses, specifically military veterans and 9/11 first responders. There is growing clinical interest in the application of MCP to individuals who have premorbid trauma-related symptoms. A diagnosis of advanced cancer can result in significant challenges to individuals'…	10.1002/pon.5327 LK - https://utrechtuniversity.on.worldcat.org/atoztitles/link?sid=EMBASE&sid=EMBASE&issn=10991611&id=doi:10.1002%2Fpon.5327&atitle=Meaning-centered+psychotherapy+for+populations+with+unique+psychosocial+needs+related+to+cancer+and+service-related+trauma%3A+Veterans+and+9%2F11+first+responders&stitle=Psycho-Oncology&title=Psycho-Oncology&volume=29&issue=&spage=26&epage=27&aulast=…
Implementation of meaning-centered psychotherapy for World Trade Center responders with cancer	2020	Psycho-Oncology	1099-1611	29		27	DePierro, J.	https://www.embase.com/search/results?subaction=viewrecord&id=L632008998&from=export U2 - L632008998	J. DePierro, Icahn School of Medicine at Mount Sinai,	Background/Purpose: This presentation will discuss efforts to implement meaning-centered psychotherapy (MCP) for advanced cancer patients in a mental health treatment center for World Trade Center rescue, recovery, and cleanup workers (WTC responders). Methods: Treatment services provided by the federally funded World Trade Center Health Program are available at no cost for WTC responders with qu…	10.1002/pon.5327 LK - https://utrechtuniversity.on.worldcat.org/atoztitles/link?sid=EMBASE&sid=EMBASE&issn=10991611&id=doi:10.1002%2Fpon.5327&atitle=Implementation+of+meaning-centered+psychotherapy+for+World+Trade+Center+responders+with+cancer&stitle=Psycho-Oncology&title=Psycho-Oncology&volume=29&issue=&spage=27&epage=&aulast=DePierro&aufirst=Jonathan&auinit=J.&aufull=DePierro+J.&coden=&isbn=&pa…
Delivery and implementation of meaning-centered psychotherapy for veterans with cancer	2020	Psycho-Oncology	1099-1611	29		27-28	Baptiste, J.J.	https://www.embase.com/search/results?subaction=viewrecord&id=L632009004&from=export U2 - L632009004	J.J. Baptiste, VA NY Harbor HealthCare System, Brooklyn Campus,	Background/Purpose: Veterans diagnosed with cancer can present with unique psychosocial support needs, particularly when they also suffer from posttraumatic stress reactions. Both cancer and PTSD can lead to immense existential suffering. Meaning-centered psychotherapy (MCP) is an evidence-based intervention designed for patients with advanced cancer that clinicians treating veterans with cancer …	10.1002/pon.5327 LK - https://utrechtuniversity.on.worldcat.org/atoztitles/link?sid=EMBASE&sid=EMBASE&issn=10991611&id=doi:10.1002%2Fpon.5327&atitle=Delivery+and+implementation+of+meaning-centered+psychotherapy+for+veterans+with+cancer&stitle=Psycho-Oncology&title=Psycho-Oncology&volume=29&issue=&spage=27&epage=28&aulast=Baptiste&aufirst=Jessica+Jean&auinit=J.J.&aufull=Baptiste+J.J.&coden=&isbn=&…
Implementing meaning-centered psychotherapy for patients with advanced cancer and post-traumatic stress: Meeting the complex needs of coping with servicerelated cancer in veterans and 9/11 responders	2020	Psycho-Oncology	1099-1611	29		28	Roberts, K.	https://www.embase.com/search/results?subaction=viewrecord&id=L632009006&from=export U2 - L632009006	K. Roberts, Memorial Sloan Kettering Cancer Center,	Background/Purpose: When facing advanced cancer, individuals commonly experience numerous psychosocial challenges, including disconnection from meaning and hopelessness. The challenges of coping with cancer can be exacerbated when individuals also have a history of posttraumatic stress reactions, as is the case for many veterans and 9/11 responders. Moreover, this is further complicated by the fa…	10.1002/pon.5327 LK - https://utrechtuniversity.on.worldcat.org/atoztitles/link?sid=EMBASE&sid=EMBASE&issn=10991611&id=doi:10.1002%2Fpon.5327&atitle=Implementing+meaning-centered+psychotherapy+for+patients+with+advanced+cancer+and+post-traumatic+stress%3A+Meeting+the+complex+needs+of+coping+with+servicerelated+cancer+in+veterans+and+9%2F11+responders&stitle=Psycho-Oncology&title=Psycho-Oncology&v…
Addressing the needs of caregivers of patients with malignant brain tumors	2020	Psycho-Oncology	1099-1611	29		36-37	Applebaum, A.	https://www.embase.com/search/results?subaction=viewrecord&id=L632009086&from=export U2 - L632009086	A. Applebaum, Memorial Sloan Kettering Cancer Center,	Background/Purpose: Informal caregivers of patients with malignant brain tumors are at particular risk for burden due to the devastating neurologic and oncologic sequelae of these diseases. Personality changes, mood disturbance, and cognitive limitations in patients make caregiving uniquely challenging and place tremendous responsibility on caregivers to attend to activities of daily living and e…	10.1002/pon.5327 LK - https://utrechtuniversity.on.worldcat.org/atoztitles/link?sid=EMBASE&sid=EMBASE&issn=10991611&id=doi:10.1002%2Fpon.5327&atitle=Addressing+the+needs+of+caregivers+of+patients+with+malignant+brain+tumors&stitle=Psycho-Oncology&title=Psycho-Oncology&volume=29&issue=&spage=36&epage=37&aulast=Applebaum&aufirst=Allison&auinit=A.&aufull=Applebaum+A.&coden=&isbn=&pages=36-37&date=20…
Going it alone: Living and coping with rare inherited bone marrow cancer predisposition syndromes and rare childhood cancers	2020	Psycho-Oncology	1099-1611	29		107	Cincotta, N. and Cincotta-Eichenfield, A.J.	https://www.embase.com/search/results?subaction=viewrecord&id=L632009087&from=export U2 - L632009087	N. Cincotta, Camp Sunshine,	Background/Purpose: This session will explore the emotional profile of "going it alone" when children, teens and young adults are found to have a rare hematologic or oncologic diagnosis. When the medical situation defies common illness norms, and children become trail blazers, the existential nature of the illness journey is daunting. The idiosyncratic nature of such experiences, coupled with the…	10.1002/pon.5328 LK - https://utrechtuniversity.on.worldcat.org/atoztitles/link?sid=EMBASE&sid=EMBASE&issn=10991611&id=doi:10.1002%2Fpon.5328&atitle=Going+it+alone%3A+Living+and+coping+with+rare+inherited+bone+marrow+cancer+predisposition+syndromes+and+rare+childhood+cancers&stitle=Psycho-Oncology&title=Psycho-Oncology&volume=29&issue=&spage=107&epage=&aulast=Cincotta&aufirst=Nancy&auinit=N.&aufu…
Benefits of a progressive long-term psychosocial curriculum: Early clinical data	2020	Psycho-Oncology	1099-1611	29		110	Ferretti, M. and McIntyre, R. and Toussaint, M. and Lolak, S. and Brethwaite, D.	https://www.embase.com/search/results?subaction=viewrecord&id=L632009136&from=export U2 - L632009136	M. Ferretti, Life with Cancer, Inova Schar Cancer Institute,	Background/Purpose: Cancer can trigger significant emotional distress and have an adverse impact on quality of life (Faller et al., 2013). Cognitive Behavioral Therapy and Acceptance and Commitment Therapy have shown promise in reducing anxiety and stress (Abad, Bakhtiari, Kashani, & Habibi, 2016). Mindfulness-based and compassion-based interventions have shown to be beneficial in managing anxiet…	10.1002/pon.5328 LK - https://utrechtuniversity.on.worldcat.org/atoztitles/link?sid=EMBASE&sid=EMBASE&issn=10991611&id=doi:10.1002%2Fpon.5328&atitle=Benefits+of+a+progressive+long-term+psychosocial+curriculum%3A+Early+clinical+data&stitle=Psycho-Oncology&title=Psycho-Oncology&volume=29&issue=&spage=110&epage=&aulast=Ferretti&aufirst=Michelle&auinit=M.&aufull=Ferretti+M.&coden=&isbn=&pages=110-&da…
Meaning-centered psychotherapy for cancer caregivers: A novel approach to enhancing meaning, purpose, and quality of life among cancer caregivers	2020	Psycho-Oncology	1099-1611	29		22	Applebaum, A.	https://www.embase.com/search/results?subaction=viewrecord&id=L632009179&from=export U2 - L632009179	A. Applebaum, Memorial Sloan Kettering Cancer Center,	Background/Purpose: The potential benefits of the caregiving role and the opportunity for growth afforded by taking care of a loved one with cancer has received limited scientific consideration. While a growing number of psychosocial interventions have been developed to target caregiver burden, there is a dearth of interventions that attend to meaning-making or the potential benefits of the careg…	10.1002/pon.5327 LK - https://utrechtuniversity.on.worldcat.org/atoztitles/link?sid=EMBASE&sid=EMBASE&issn=10991611&id=doi:10.1002%2Fpon.5327&atitle=Meaning-centered+psychotherapy+for+cancer+caregivers%3A+A+novel+approach+to+enhancing+meaning%2C+purpose%2C+and+quality+of+life+among+cancer+caregivers&stitle=Psycho-Oncology&title=Psycho-Oncology&volume=29&issue=&spage=22&epage=&aulast=Applebaum&auf…
Rippling Reflections: A brief legacy building program for patients with cancer	2020	Psycho-Oncology	1099-1611	29		47-48	Siegel, S. and Corner, G. and Cleary, E. and Bonet, L. and Ogaryan, V. and Villaflores, C. and Ahmed, K.	https://www.embase.com/search/results?subaction=viewrecord&id=L632009203&from=export U2 - L632009203	S. Siegel, Simms/Mann UCLA Center for Integrative Oncology,	Background/Purpose: Patients facing a potentially life-threatening cancer diagnosis endorse a variety of existential and psychosocial needs. Interventions and approaches proven to be effective in addressing these needs include mindfulness, expressive arts, life review, music therapy, and meaning-centered psychotherapy. A brief and empirically informed program integrating elements from each of the…	10.1002/pon.5327 LK - https://utrechtuniversity.on.worldcat.org/atoztitles/link?sid=EMBASE&sid=EMBASE&issn=10991611&id=doi:10.1002%2Fpon.5327&atitle=Rippling+Reflections%3A+A+brief+legacy+building+program+for+patients+with+cancer&stitle=Psycho-Oncology&title=Psycho-Oncology&volume=29&issue=&spage=47&epage=48&aulast=Siegel&aufirst=Sydney&auinit=S.&aufull=Siegel+S.&coden=&isbn=&pages=47-48&date=202…
The 4 ingredients needed for a healthy death	2020	Prog. Palliative Care	1743-291X	28	2	141-142	Cooper, M. and Watt, A.	https://www.embase.com/search/results?subaction=viewrecord&id=L632059890&from=export U2 - L632059890	M. Cooper	This film comprises two segments of a four-part series, edited together to show death as a natural part of life, to be celebrated and shared by all. We interview Barry with pancreatic cancer who elected not to have the Whipple procedure, to die at home, with his carer, community, family and doula. We use artistry such as close ups, to compare a doula's hands with the gloved hands in an ICU unit. …	10.1080/09699260.2020.1724630 LK - https://utrechtuniversity.on.worldcat.org/atoztitles/link?sid=EMBASE&sid=EMBASE&issn=1743291X&id=doi:10.1080%2F09699260.2020.1724630&atitle=The+4+ingredients+needed+for+a+healthy+death&stitle=Prog.+Palliative+Care&title=Progress+in+Palliative+Care&volume=28&issue=2&spage=141&epage=142&aulast=Cooper&aufirst=Merran&auinit=M.&aufull=Cooper+M.&coden=&isbn=&pages=141…
Stakeholder perspectives on web-based delivery of yoga for young adult cancer survivors	2020	Global Adv. Health Med.	2164-9561	9		82	Addington, E. and Grote, V. and Canning, C. and Hernandez, A. and Murphy, K.	https://www.embase.com/search/results?subaction=viewrecord&id=L633828458&from=export U2 - L633828458	E. Addington, Northwestern University, Feinberg School of Medicine, Chicago, IL, United States	Purpose: Yoga has potential to improve symptoms (eg, anxiety, sleep disturbance, fatigue) that are common in young adult cancer survivors (YACS), but few yoga trials include YACS. Furthermore, illness and lack of instructors with cancer-specific training can limit community-based access to yoga. Web-based delivery may help to close these gaps, especially for young adults, who are adept internet u…	10.1177/2164956120912849 LK - https://utrechtuniversity.on.worldcat.org/atoztitles/link?sid=EMBASE&sid=EMBASE&issn=21649561&id=doi:10.1177%2F2164956120912849&atitle=Stakeholder+perspectives+on+web-based+delivery+of+yoga+for+young+adult+cancer+survivors&stitle=Global+Adv.+Health+Med.&title=Global+Advances+in+Health+and+Medicine&volume=9&issue=&spage=82&epage=&aulast=Addington&aufirst=Elizabeth&aui…
A mind-body resiliency intervention for fear of recurrence among cancer survivors	2020	Global Adv. Health Med.	2164-9561	9		3-4	Hall, D. and Park, E. and Yeh, G.	https://www.embase.com/search/results?subaction=viewrecord&id=L633828483&from=export U2 - L633828483	D. Hall, Harvard Medical School, Boston, MA, United States	Purpose/Background: Interventions for fear of recurrence (FOR) have nominal effects, perhaps due to limited integration of empirically supported skills for treating FOR. This trial tested the acceptability and feasibility of an adapted multimodal, mind-body intervention for FOR among survivors of various cancers and assessed longitudinal changes in key FOR and coping variables. Methods: Early sta…	10.1177/2164956120912849 LK - https://utrechtuniversity.on.worldcat.org/atoztitles/link?sid=EMBASE&sid=EMBASE&issn=21649561&id=doi:10.1177%2F2164956120912849&atitle=A+mind-body+resiliency+intervention+for+fear+of+recurrence+among+cancer+survivors&stitle=Global+Adv.+Health+Med.&title=Global+Advances+in+Health+and+Medicine&volume=9&issue=&spage=3&epage=4&aulast=Hall&aufirst=Daniel&auinit=D.&aufull=…
Aspects of current evidence-based medicine facilitating overdiagnosis	2019	BMJ Evid. Based Med.	2515-4478	24		A5-A6	Haase, C. and Bulow, J. and Malmqvist, J. and Brodersen, J.	https://www.embase.com/search/results?subaction=viewrecord&id=L631349192&from=export U2 - L631349192	C. Haase, Section of General Practice, University of Copenhagen, Copenhagen, Denmark	Justification and interest of the workshop A challenge with the approach of Evidence-based Medicine (EBM) is the current ability to reduce but not to prevent overdiagnosis. Three different examples of this challenge will be introduced: Risk factors The case of UK's National Institute for Health and Care Excellence updated draft guidance for the diagnosis and management of hypertension in adults. …	10.1136/bmjebm-2019-POD.11 LK - https://utrechtuniversity.on.worldcat.org/atoztitles/link?sid=EMBASE&sid=EMBASE&issn=25154478&id=doi:10.1136%2Fbmjebm-2019-POD.11&atitle=Aspects+of+current+evidence-based+medicine+facilitating+overdiagnosis&stitle=BMJ+Evid.+Based+Med.&title=BMJ+Evidence-Based+Medicine&volume=24&issue=&spage=A5&epage=A6&aulast=Haase&aufirst=Christoffer&auinit=C.&aufull=Haase+C.&code…
OPTIMAL END OF LIFE CARE	2019	Breast	["1532-3080", "0960-9776"]	48		S22-S23	Ripamonti, C.I. and Toffolatti, L.	https://www.embase.com/search/results?subaction=viewrecord&id=L2004940433&from=export U2 - L2004940433		The optimal end of life care starts with the diagnosis of breast cancer. The diagnosis of cancer can be experienced by the patient as a diagnosis of death, of separation from affections, from work, from one's dreams and goals. As a complete change of one's life, from leaving unresolved situations to becoming dependent on others and a weight for them. For this reason the information and the commun…	10.1016/S0960-9776(19)30617-4 LK - https://utrechtuniversity.on.worldcat.org/atoztitles/link?sid=EMBASE&sid=EMBASE&issn=15323080&id=doi:10.1016%2FS0960-9776%2819%2930617-4&atitle=OPTIMAL+END+OF+LIFE+CARE&stitle=Breast&title=Breast&volume=48&issue=&spage=S22&epage=S23&aulast=Ripamonti&aufirst=Carla+Ida&auinit=C.I.&aufull=Ripamonti+C.I.&coden=&isbn=&pages=S22-S23&date=2019&auinit1=C&auinitm=I
Cancer and e-health: Evidences and contributes emerging from a social network page dedicated to onco-hematological diseases	2019	Blood	1528-0020	134			Botto, R. and Prencipe, M. and Ieraci, V. and Vitolo, U. and Torta, R.	https://www.embase.com/search/results?subaction=viewrecord&id=L630320811&from=export U2 - L630320811	R. Botto	Special thanks to Marcella Origgi, Selene Vasco & Andrea Emancipato from Janssen Cilag S.p.a. Introduction: Onco-hematological diseases are ones of the most widespread worldwide types of cancer. Affected people usually manifest different forms of distress, such as the physical, psychological, spiritual and existential ones. So, a strategic way to fully take care onco-hematological patients is to …	10.1182/blood-2019-123009 LK - https://utrechtuniversity.on.worldcat.org/atoztitles/link?sid=EMBASE&sid=EMBASE&issn=15280020&id=doi:10.1182%2Fblood-2019-123009&atitle=Cancer+and+e-health%3A+Evidences+and+contributes+emerging+from+a+social+network+page+dedicated+to+onco-hematological+diseases&stitle=Blood&title=Blood&volume=134&issue=&spage=&epage=&aulast=Botto&aufirst=Rossana&auinit=R.&aufull=Bot…
Patient-reported symptom profiles: A tool to direct palliative care referral	2019	J. Clin. Oncol.	1527-7755	37	31		Kaufmann, T.L. and Hsu, J.Y. and Getz, K.D. and Kamal, A. and DeMichele, A.	https://www.embase.com/search/results?subaction=viewrecord&id=L630551729&from=export U2 - L630551729	T.L. Kaufmann	Background: Both routine PRO monitoring and specialty palliative care are associated with a survival benefit in advanced cancer patients, yet the integration of these efforts has not been described. As PRO collection becomes standard of care, there is a need to understand how PROs may be leveraged to identify patients who could benefit from palliative care referral. Methods: We applied latent pro…	10.1200/jco.2019.37.31_suppl.93 LK - https://utrechtuniversity.on.worldcat.org/atoztitles/link?sid=EMBASE&sid=EMBASE&issn=15277755&id=doi:10.1200%2Fjco.2019.37.31_suppl.93&atitle=Patient-reported+symptom+profiles%3A+A+tool+to+direct+palliative+care+referral&stitle=J.+Clin.+Oncol.&title=Journal+of+Clinical+Oncology&volume=37&issue=31&spage=&epage=&aulast=Kaufmann&aufirst=Tara+L.&auinit=T.L.&aufull…
Psychological portrait of women after hydatidiform mole evacuation	2019	Int. J. Gynecol. Cancer	1525-1438	29		A594	Tsip, N. and Lyzogub, M. and Zaviryukha, V.	https://www.embase.com/search/results?subaction=viewrecord&id=L630833921&from=export U2 - L630833921	N. Tsip, Oncogynaecological, National Cancer Institute, Kyiv, Ukraine	Introduction/Background The aim of this study was to explore the psychological symptoms of patients after hydatidiform mole evacuation. Methodology 30 patients with morphologically verified diagnosis of hydatidiform mole aged from 21 to 35 years were examined. The personality dispositions were studied by using the clinical interview. SF-36, WPPF and test-assessment of stress-strain to global chan…	10.1136/ijgc-2019-ESGO.1184 LK - https://utrechtuniversity.on.worldcat.org/atoztitles/link?sid=EMBASE&sid=EMBASE&issn=15251438&id=doi:10.1136%2Fijgc-2019-ESGO.1184&atitle=Psychological+portrait+of+women+after+hydatidiform+mole+evacuation&stitle=Int.+J.+Gynecol.+Cancer&title=International+Journal+of+Gynecological+Cancer&volume=29&issue=&spage=A594&epage=&aulast=Tsip&aufirst=N.&auinit=N.&aufull=Tsi…
Acceptability randomized controlled trial a couples-based mind-body intervention for patients with high grade glioma and their partners	2019	Neuro-Oncology	1523-5866	21		vi205	Milbury, K. and Weathers, S.-P. and Durrani, S. and Li, Y. and Carmack, C. and Bruera, E.	https://www.embase.com/search/results?subaction=viewrecord&id=L631168734&from=export U2 - L631168734	K. Milbury, University of Texas, MD Anderson Cancer Center, Houston, TX, United States	BACKGROUND: Given the incurable nature, short survival and high symptom burden of high grade glioma (HGG), patients and their partners are at risk of experiencing psychological and existential/spiritual distress. To address these concerns, we developed a dyadic intervention integrating meditation training with emotional disclosure exercises. The primary aim was to examine feasibility and acceptab…	10.1093/neuonc/noz175.853 LK - https://utrechtuniversity.on.worldcat.org/atoztitles/link?sid=EMBASE&sid=EMBASE&issn=15235866&id=doi:10.1093%2Fneuonc%2Fnoz175.853&atitle=Acceptability+randomized+controlled+trial+a+couples-based+mind-body+intervention+for+patients+with+high+grade+glioma+and+their+partners&stitle=Neuro-Oncology&title=Neuro-Oncology&volume=21&issue=&spage=vi205&epage=&aulast=Milbury&…
Characterizing demoralization in terminally ill cancer patients	2019	Tumori	2038-2529	105	6	179-180	Airoldi, M. and Bovero, A. and Botto, R. and Adriano, B. and Opezzo, M. and Tesio, V. and Torta, R.	https://www.embase.com/search/results?subaction=viewrecord&id=L633496168&from=export U2 - L633496168	M. Airoldi, Department of Oncology, University of Turin, Turin, Italy	Background: Cancer patients can be affected by existential distress, deriving from feelings of loss and changes due to their serious health status. It can manifest through demoralization, that is a syndrome characterized by subjective incompetence, sense of failure, hopelessness, loss of purpose/meaning and low self-esteem. The study aimed to investigate demoralization in a sample of terminally i…	10.1177/0300891619872589 LK - https://utrechtuniversity.on.worldcat.org/atoztitles/link?sid=EMBASE&sid=EMBASE&issn=20382529&id=doi:10.1177%2F0300891619872589&atitle=Characterizing+demoralization+in+terminally+ill+cancer+patients&stitle=Tumori&title=Tumori&volume=105&issue=6&spage=179&epage=180&aulast=Airoldi&aufirst=M.&auinit=M.&aufull=Airoldi+M.&coden=&isbn=&pages=179-180&date=2019&auinit1=M&aui…
Is there a need for change in survivorship care? A qualitative exploration of cancer survivor experiences and on-going needs at the Sydney Cancer Survivorship Centre Clinic	2019	Asia-Pac. J. Clin. Oncol.	1743-7563	15		152	Obeid, L.A.J. and Tan, S.Y. and Phansuwon, K. and Lai, Y.C. and Dhillon, H.M. and Vardy, J.L.	https://www.embase.com/search/results?subaction=viewrecord&id=L634259240&from=export U2 - L634259240	L.A.J. Obeid, SydneyMedical School, Concord Clinical School, University of Sydney, Sydney, NSW, Australia	Background: Effective cancer survivorship care is contingent on a comprehensive understanding and management of the dynamic needs of cancer survivors. The Sydney Cancer Survivorship Centre (SCSC) Clinic established a holistic, multidisciplinary model of survivorship care. This study aimed to explore patients' experiences and perceptions of the clinic. Methods: Semi-structured focus groups (FG) in…	10.1111/ajco.13263 LK - https://utrechtuniversity.on.worldcat.org/atoztitles/link?sid=EMBASE&sid=EMBASE&issn=17437563&id=doi:10.1111%2Fajco.13263&atitle=Is+there+a+need+for+change+in+survivorship+care%3F+A+qualitative+exploration+of+cancer+survivor+experiences+and+on-going+needs+at+the+Sydney+Cancer+Survivorship+Centre+Clinic&stitle=Asia-Pac.+J.+Clin.+Oncol.&title=Asia-Pacific+Journal+of+Clinical…
What are the psychosocial challenges facing testicular cancer survivors and how can technology help to address them?	2019	Asia-Pac. J. Clin. Oncol.	1743-7563	15		66	Smith, B.	https://www.embase.com/search/results?subaction=viewrecord&id=L634259275&from=export U2 - L634259275	B. Smith, Ingham Institute for Applied Medical Research, University of New South Wales, Liverpool, NSW, Australia	Testicular cancer (TC) is the most common form of cancer in young men (18-39). More than 95% of men survive TC, but psychosocial sequelae are common. Clinically significant anxiety (approximately one in five) and to a lesser extent distress (approximately one in seven), but not depression, are more prevalent in TC survivors than the general population. Approximately one in three TC survivors expe…	10.1111/ajco.13262 LK - https://utrechtuniversity.on.worldcat.org/atoztitles/link?sid=EMBASE&sid=EMBASE&issn=17437563&id=doi:10.1111%2Fajco.13262&atitle=What+are+the+psychosocial+challenges+facing+testicular+cancer+survivors+and+how+can+technology+help+to+address+them%3F&stitle=Asia-Pac.+J.+Clin.+Oncol.&title=Asia-Pacific+Journal+of+Clinical+Oncology&volume=15&issue=SUPPL+9&spage=66&epage=&aulast…
Using podcasts to deliver information and support after a diagnosis of metastatic disease	2019	Asia-Pac. J. Clin. Oncol.	1743-7563	15		200	Humphries, E. and Bruce, J. and Miller, A.	https://www.embase.com/search/results?subaction=viewrecord&id=L634259277&from=export U2 - L634259277	E. Humphries, Cancer Council NSW, Woolloomooloo, NSW, Australia	Aims:An increasing number of Australians are living longer with a diagnosis of advanced cancer. Printed and online resources can effectively provide clinical and practical information, but may be less successful in addressing complex emotional and existential issues. In addition, fatigue, cancer-related cognitive impairment, a lack of time, and feeling unwell can make reading challenging. Buildin…	10.1111/ajco.13263 LK - https://utrechtuniversity.on.worldcat.org/atoztitles/link?sid=EMBASE&sid=EMBASE&issn=17437563&id=doi:10.1111%2Fajco.13263&atitle=Using+podcasts+to+deliver+information+and+support+after+a+diagnosis+of+metastatic+disease&stitle=Asia-Pac.+J.+Clin.+Oncol.&title=Asia-Pacific+Journal+of+Clinical+Oncology&volume=15&issue=SUPPL+9&spage=200&epage=&aulast=Humphries&aufirst=Elizabeth…
ES05.02 From Living Longer to Also Living Better – the Role of Communication and Interprofessional Collaboration in Metastatic Lung Cancer	2019	J. Thorac. Oncol.	["1556-1380", "1556-0864"]	14	10	S24-S25	Villalobos, M.	https://www.embase.com/search/results?subaction=viewrecord&id=L2003405521&from=export U2 - L2003405521		Despite ongoing progress in diagnostics and treatment, many patients with metastatic lung cancer still harbor a limited prognosis that may lead to existential uncertainty. These patients and their caregivers are confronted with a complex situation as burden comprises physical, psychosocial and spiritual needs [1]. During the illness trajectory they are exposed to different multiprofessional healt…	10.1016/j.jtho.2019.08.088 LK - https://utrechtuniversity.on.worldcat.org/atoztitles/link?sid=EMBASE&sid=EMBASE&issn=15561380&id=doi:10.1016%2Fj.jtho.2019.08.088&atitle=ES05.02+From+Living+Longer+to+Also+Living+Better+%E2%80%93+the+Role+of+Communication+and+Interprofessional+Collaboration+in+Metastatic+Lung+Cancer&stitle=J.+Thorac.+Oncol.&title=Journal+of+Thoracic+Oncology&volume=14&issue=10&spag…
ES05.03 From Living Longer to Also Living Better; Managing Lung Cancer as a Chronic Disease — the Principle of Survivorship	2019	J. Thorac. Oncol.	["1556-1380", "1556-0864"]	14	10	S25	Rigney, M.	https://www.embase.com/search/results?subaction=viewrecord&id=L2003405544&from=export U2 - L2003405544		With exciting advances in lung cancer screening, diagnosis, and treatment, those diagnosed are living longer than ever before. Around the globe, more and more people are balancing the great hope and vast uncertainty of living with advanced lung cancer as a chronic disease. A chronic disease is one that lasts three months or longer, doesn’t disappear, and is not preventable by vaccines nor curable…	10.1016/j.jtho.2019.08.089 LK - https://utrechtuniversity.on.worldcat.org/atoztitles/link?sid=EMBASE&sid=EMBASE&issn=15561380&id=doi:10.1016%2Fj.jtho.2019.08.089&atitle=ES05.03+From+Living+Longer+to+Also+Living+Better%3B+Managing+Lung+Cancer+as+a+Chronic+Disease+%E2%80%94+the+Principle+of+Survivorship&stitle=J.+Thorac.+Oncol.&title=Journal+of+Thoracic+Oncology&volume=14&issue=10&spage=S25&epage=&…
EP1.16-31 Disenfranchised Grief Tools Used in the Treatment of Bereavement, Are Used in the Therapy of Cancer Patients	2019	J. Thorac. Oncol.	["1556-1380", "1556-0864"]	14	10	S1076	Kapah, A.	https://www.embase.com/search/results?subaction=viewrecord&id=L2003406619&from=export U2 - L2003406619		Background: In the last decade, treatment for bereavement evolved. Jorst (1988) said that mourning occurs when we grieve for the death of our beloved people, but similarly we can mourn the end of a marriage, termination from work, disability, illness, premature delivery, etc. The bereavement experience is characterized by tremendous emotional difficulty, deep sorrow, pain, helplessness, lack of c…	10.1016/j.jtho.2019.08.2396 LK - https://utrechtuniversity.on.worldcat.org/atoztitles/link?sid=EMBASE&sid=EMBASE&issn=15561380&id=doi:10.1016%2Fj.jtho.2019.08.2396&atitle=EP1.16-31+Disenfranchised+Grief+Tools+Used+in+the+Treatment+of+Bereavement%2C+Are+Used+in+the+Therapy+of+Cancer+Patients&stitle=J.+Thorac.+Oncol.&title=Journal+of+Thoracic+Oncology&volume=14&issue=10&spage=S1076&epage=&aulast=Ka…
Spirituality and religious coping for cancer patients and providers: An ‘Almighty’ belief for palliative care	2019	Ann. Oncol.	["1569-8041", "0923-7534"]	30		v664	Pareek, V. and Bhalavat, R. and Chandra, M.	https://www.embase.com/search/results?subaction=viewrecord&id=L2004535324&from=export U2 - L2004535324		Background: Spiritual distress is prevalent in advanced disease, but often neglected, resulting in unnecessary suffering. Religion and/or spirituality have increasingly been recognized as key elements in patients’ experience of advanced illness. This study aims to explore spiritual care needs, experiences, preferences and examine the association between religious coping and quality of life among …	10.1093/annonc/mdz261.010 LK - https://utrechtuniversity.on.worldcat.org/atoztitles/link?sid=EMBASE&sid=EMBASE&issn=15698041&id=doi:10.1093%2Fannonc%2Fmdz261.010&atitle=Spirituality+and+religious+coping+for+cancer+patients+and+providers%3A+An+%E2%80%98Almighty%E2%80%99+belief+for+palliative+care&stitle=Ann.+Oncol.&title=Annals+of+Oncology&volume=30&issue=&spage=v664&epage=&aulast=Pareek&aufirst=V…
Implementing a cancer survivorship program for individuals with recurrent breast cancer	2019	Ann. Oncol.	["1569-8041", "0923-7534"]	30		v830	Burbage, D.L. and Schneider, S.M. and Duffy, N. and Johnson, E.J.	https://www.embase.com/search/results?subaction=viewrecord&id=L2004536580&from=export U2 - L2004536580		Background: Patients are living longer with recurrent breast cancer, yet there is a lack of survivorship programs for these individuals. They face unique challenges due to the lack of curative treatments and limited supportive care resources. Challenges include fluctuations in functional status, changes in relationships, communication with loved ones, and existential concerns. Health related qual…	10.1093/annonc/mdz275.004 LK - https://utrechtuniversity.on.worldcat.org/atoztitles/link?sid=EMBASE&sid=EMBASE&issn=15698041&id=doi:10.1093%2Fannonc%2Fmdz275.004&atitle=Implementing+a+cancer+survivorship+program+for+individuals+with+recurrent+breast+cancer&stitle=Ann.+Oncol.&title=Annals+of+Oncology&volume=30&issue=&spage=v830&epage=&aulast=Burbage&aufirst=D.L.&auinit=D.L.&aufull=Burbage+D.L.&cod…
Decision support needsassessment in newly diagnosed malignant glioma	2019	J. Clin. Oncol.	1527-7755	34	26	33	Ronan, L.K. and Fadul, C.E. and Wishart, H.	https://www.embase.com/search/results?subaction=viewrecord&id=L630550545&from=export U2 - L630550545	L.K. Ronan	Background: Diagnosis of malignant glioma is catastrophic and standard treatment options remain non-curative. Patients are not guaranteed a good outcome, have significantly decreased QOL and exposure to risk. Shared decision making, is believed to diffuse decisional distress accompanying complex situations. Methods:Semi-structured interviews explored patient, caregiver and physician perceptions o…	10.1200/jco.2016.34.26-suppl.33 LK - https://utrechtuniversity.on.worldcat.org/atoztitles/link?sid=EMBASE&sid=EMBASE&issn=15277755&id=doi:10.1200%2Fjco.2016.34.26-suppl.33&atitle=Decision+support+needsassessment+in+newly+diagnosed+malignant+glioma&stitle=J.+Clin.+Oncol.&title=Journal+of+Clinical+Oncology&volume=34&issue=26&spage=33&epage=&aulast=Ronan&aufirst=Lara+Kunschner&auinit=L.K.&aufull=Ron…
The benefits and burdens of cancer: A prospective, longitudinal cohort study of adolescents and young adults	2019	J. Clin. Oncol.	1527-7755	34	26	243	Straehla, J.P. and Shutske, K. and Yi-Frazier, J.P. and Wharton, C.M. and Baker, K.S. and O'Neil, K. and Wolfe, B.J. and Rosenberg, A.R.	https://www.embase.com/search/results?subaction=viewrecord&id=L630550800&from=export U2 - L630550800	J.P. Straehla	Background: Much of the literature describing psychosocial consequences of cancer among adolescents and young adults (AYAs) has reported negative outcomes; however, AYAs also have potential for protective, positive outcomes. We aimed to prospectively characterize AYA patient-reported benefit and burden-finding after cancer diagnosis and hypothesized that benefit finding would be a salient coping …	10.1200/jco.2016.34.26-suppl.243 LK - https://utrechtuniversity.on.worldcat.org/atoztitles/link?sid=EMBASE&sid=EMBASE&issn=15277755&id=doi:10.1200%2Fjco.2016.34.26-suppl.243&atitle=The+benefits+and+burdens+of+cancer%3A+A+prospective%2C+longitudinal+cohort+study+of+adolescents+and+young+adults&stitle=J.+Clin.+Oncol.&title=Journal+of+Clinical+Oncology&volume=34&issue=26&spage=243&epage=&aulast=Stra…
Integrating contemplative and spiritual care in outpatient palliative care: A pilot study	2019	J. Clin. Oncol.	1527-7755	34	26	247	Blinderman, C.D. and Schapiro, A.B.	https://www.embase.com/search/results?subaction=viewrecord&id=L630551041&from=export U2 - L630551041	C.D. Blinderman	Background: Spiritual support is associated with better outcomes in cancer care and at the end of life (1, 2). Consensus guidelines advocate for incorporating spiritual care in the provision of specialist level palliative care (3). Contemplative care practices and chaplaincy interventions have the potential for mitigating existential distress, cultivating prognostic awareness, and fostering spiri…	10.1200/jco.2016.34.26-suppl.247 LK - https://utrechtuniversity.on.worldcat.org/atoztitles/link?sid=EMBASE&sid=EMBASE&issn=15277755&id=doi:10.1200%2Fjco.2016.34.26-suppl.247&atitle=Integrating+contemplative+and+spiritual+care+in+outpatient+palliative+care%3A+A+pilot+study&stitle=J.+Clin.+Oncol.&title=Journal+of+Clinical+Oncology&volume=34&issue=26&spage=247&epage=&aulast=Blinderman&aufirst=Craig+…
Symptom burden and distress in patients with cancer in Africa	2019	J. Clin. Oncol.	1527-7755	34	26	255	Weru, J.K.	https://www.embase.com/search/results?subaction=viewrecord&id=L630551468&from=export U2 - L630551468	J.K. Weru, Aga Khan University Hospital Nairobi, Nairobi, Kenya	Background: Cancer has become a significant public health problem in Africa but still most diagnoses are made late, Sitas et al (2006). The need for palliative care is significant due to the late contact with health care providers and the many symptoms they present with. No study has been undertaken to assess symptomatology for these patients in Africa. Objective: To study the prevalence of sympt…	10.1200/jco.2016.34.26-suppl.255 LK - https://utrechtuniversity.on.worldcat.org/atoztitles/link?sid=EMBASE&sid=EMBASE&issn=15277755&id=doi:10.1200%2Fjco.2016.34.26-suppl.255&atitle=Symptom+burden+and+distress+in+patients+with+cancer+in+Africa&stitle=J.+Clin.+Oncol.&title=Journal+of+Clinical+Oncology&volume=34&issue=26&spage=255&epage=&aulast=Weru&aufirst=John+K.&auinit=J.K.&aufull=Weru+J.K.&coden…
'Well, we have to decide who we can expect to stand this.' An empirical-ethics study on Oncologists' reflections concerning communication about chances and limitations of innovative cancer therapies	2019	Oncol. Res. Treat.	2296-5262	42		207	Woydack, L. and Mehlis, K. and Winkler, E.C.	https://www.embase.com/search/results?subaction=viewrecord&id=L640066100&from=export U2 - L640066100	L. Woydack, Nationales Centrum für Tumorerkrankungen, Medizinische Onkologie, Heidelberg, Germany	Introduction: The involvement of advanced cancer patients in treatment decisions when prognosis is certainly limited is relevant for an authentic decision-making. Against this background two aspects have to be reflected: 1. Biomarker-stratified treatment approaches and immunotherapy successfully improved the outcome of some patient groups. This may increase the uncertainty of prognostication and …	10.1159/000502425 LK - https://utrechtuniversity.on.worldcat.org/atoztitles/link?sid=EMBASE&sid=EMBASE&issn=22965262&id=doi:10.1159%2F000502425&atitle=%27Well%2C+we+have+to+decide+who+we+can+expect+to+stand+this.%27+An+empirical-ethics+study+on+Oncologists%27+reflections+concerning+communication+about+chances+and+limitations+of+innovative+cancer+therapies&stitle=Oncol.+Res.+Treat.&title=Oncology+…
Provider perceptions of the social work role in oncologic pain management	2019	J. Clin. Oncol.	1527-7755	37			Ralli, C. and Bailiff, M. and Fields-Burdick, C. and Gajewski, K. and Garza, T. and Larson, N. and Mills, L.	https://www.embase.com/search/results?subaction=viewrecord&id=L629759677&from=export U2 - L629759677	C. Ralli	Background: Best practices of cancer care delivery have shifted from medical models to interdisciplinary approaches aimed at holistic care. The social work profession has advanced itself by gaining competence in psycho-oncology, advance care planning, biopsychosocial assessment and intervention, and pain management. While Masters prepared Social Workers (MSW) are widely recognized as experts in m…	10.1200/JCO.2019.37.27-suppl.214 LK - https://utrechtuniversity.on.worldcat.org/atoztitles/link?sid=EMBASE&sid=EMBASE&issn=15277755&id=doi:10.1200%2FJCO.2019.37.27-suppl.214&atitle=Provider+perceptions+of+the+social+work+role+in+oncologic+pain+management&stitle=J.+Clin.+Oncol.&title=Journal+of+Clinical+Oncology&volume=37&issue=&spage=&epage=&aulast=Ralli&aufirst=Claire&auinit=C.&aufull=Ralli+C.&c…
The relationship between spirituality and psychosocial dimensions in cancer patients	2019	Psychother. Psychosom.	1423-0348	88		22	Caruso, R. and Nanni, M.G. and Murri, M.B. and Grassi, L.	https://www.embase.com/search/results?subaction=viewrecord&id=L629896581&from=export U2 - L629896581	R. Caruso, Institute of Psychiatry, Dept. Biomedical Sciences, University of Ferrara, Ferrara, Italy	Background: Spirituality is a dimension intrinsic to the human being, connected to an intimate and personal sense of transcendence and to an instance of universal belonging to the others and the world. Spirituality is not necessarily identified with religion, as it is related to a search of meaning. Several studies are recently aiming at finding out how spirituality may influence existential comp…	10.1159/000502467 LK - https://utrechtuniversity.on.worldcat.org/atoztitles/link?sid=EMBASE&sid=EMBASE&issn=14230348&id=doi:10.1159%2F000502467&atitle=The+relationship+between+spirituality+and+psychosocial+dimensions+in+cancer+patients&stitle=Psychother.+Psychosom.&title=Psychotherapy+and+Psychosomatics&volume=88&issue=&spage=22&epage=&aulast=Caruso&aufirst=Rosangela&auinit=R.&aufull=Caruso+R.&co…
Factors associated with anxiety of patients in palliative care unit	2019	Psychother. Psychosom.	1423-0348	88		59-60	Ito, T. and Yano, Y. and Takei, K. and Takahashi, N. and Shaku, F.	https://www.embase.com/search/results?subaction=viewrecord&id=L629896793&from=export U2 - L629896793	T. Ito, Department of Palliative Care, Japanese Red Cross Medical Center, Tokyo, Japan	Background: Patients with advanced cancer are adversely affected by psychosomatic difficulties. Because anxiety, which is observed frequently, strongly influences patient QOL, it is important to investigate associated factors to relieve them of the difficulty. Methods: Medical records of patients admitted to the Palliative Care Unit at our facility (August-December 2018) were assessed retrospecti…	10.1159/000502467 LK - https://utrechtuniversity.on.worldcat.org/atoztitles/link?sid=EMBASE&sid=EMBASE&issn=14230348&id=doi:10.1159%2F000502467&atitle=Factors+associated+with+anxiety+of+patients+in+palliative+care+unit&stitle=Psychother.+Psychosom.&title=Psychotherapy+and+Psychosomatics&volume=88&issue=&spage=59&epage=60&aulast=Ito&aufirst=Tetsuya&auinit=T.&aufull=Ito+T.&coden=&isbn=&pages=59-60&…
Dignity and spirituality in patients with chronic medical conditions	2019	Psychother. Psychosom.	1423-0348	88		93	Nanni, M.G. and Caruso, R. and Grassi, L.	https://www.embase.com/search/results?subaction=viewrecord&id=L629896859&from=export U2 - L629896859	M.G. Nanni	Background: Dignity, is the status of human beings entitling them to be respected, a status which is first and not to be taken for granted. It refers to their highest value, or to the fact that human beings are a presupposition for value, as they are those to whom value makes sense. Dignity has been investigated in several fields, particularly in patients affected by terminal illnesses. The aim o…	10.1159/000502467 LK - https://utrechtuniversity.on.worldcat.org/atoztitles/link?sid=EMBASE&sid=EMBASE&issn=14230348&id=doi:10.1159%2F000502467&atitle=Dignity+and+spirituality+in+patients+with+chronic+medical+conditions&stitle=Psychother.+Psychosom.&title=Psychotherapy+and+Psychosomatics&volume=88&issue=&spage=93&epage=&aulast=Nanni&aufirst=Maria+Giulia&auinit=M.G.&aufull=Nanni+M.G.&coden=&isbn=&…
Development of a spiritual distress scale for palliative care patients in India	2019	Psychother. Psychosom.	1423-0348	88		47	Gielen, J. and Kashyap, K. and Singh, S.P. and Bhatnagar, S. and Chaturvedi, S.K.	https://www.embase.com/search/results?subaction=viewrecord&id=L629896910&from=export U2 - L629896910	J. Gielen, Center for Healthcare Ethics, Duquesne University, Pittsburgh, PA, United States	Background: Although Spiritual Distress (SD) is identifiable across cultures, its expression and causes are context dependent. Western tools and scales regarding SD may not be applicable to patients of non-Western origin. The goal of this study was the development of a culturally specific SD scale for palliative care (PC) patients in India. Methods: The process towards the scale aimed at understa…	10.1159/000502467 LK - https://utrechtuniversity.on.worldcat.org/atoztitles/link?sid=EMBASE&sid=EMBASE&issn=14230348&id=doi:10.1159%2F000502467&atitle=Development+of+a+spiritual+distress+scale+for+palliative+care+patients+in+India&stitle=Psychother.+Psychosom.&title=Psychotherapy+and+Psychosomatics&volume=88&issue=&spage=47&epage=&aulast=Gielen&aufirst=Joris&auinit=J.&aufull=Gielen+J.&coden=&isbn…
Interplay between EBERS and P27 tumor suppressor proteins in molecular transformation of nasopharyngeal and sinonasal carcinomas	2019	Indian J. Public Health Res. Dev.	["0976-5506", "0976-0245"]	10	6	894-900	Jassim, M.M.A. and Mahmood, M.M. and Ali, S.H.M. and Kamal, M.S.	https://www.embase.com/search/results?subaction=viewrecord&id=L2002344934&from=export U2 - L2002344934	M.M.A. Jassim, Department of Biology, College of Science, Mustansiriyah University, Baghdad, Iraq	Epstein Barr viruses are well known to induce tumorigenesis in proliferative epithelial tissues. Many studies have implicated EBV in the progression of benign and malignant head and neck tumors by affecting cell cycle proteins expression. This study designed to determine the rates of existential concomitance of EBV in relation to P27 gene expression in tissues from nasopharyngeal and sinonasal le…	10.5958/0976-5506.2019.01394.9 LK - https://utrechtuniversity.on.worldcat.org/atoztitles/link?sid=EMBASE&sid=EMBASE&issn=09765506&id=doi:10.5958%2F0976-5506.2019.01394.9&atitle=Interplay+between+EBERS+and+P27+tumor+suppressor+proteins+in+molecular+transformation+of+nasopharyngeal+and+sinonasal+carcinomas&stitle=Indian+J.+Public+Health+Res.+Dev.&title=Indian+Journal+of+Public+Health+Research+and+D…
The role of phenomenological analysis of the bodily illness experience in the psychotherapy of the medically ill	2019	J. Psychosom. Res.	["1879-1360", "0022-3999"]	121		138	Stiefel, F.	https://www.embase.com/search/results?subaction=viewrecord&id=L2001860646&from=export U2 - L2001860646		Aim: To describe the benefices of a phenomenological analysis of the lived experience of illness in the psychotherapy of the medically ill. Methods: Phenomenological analysis of the illness experience focuses on the transformation of the body and its consequences with regard to his function for (i)the representation of the world, (ii)the access into the world, and (iii)the way to be affected by t…	10.1016/j.jpsychores.2019.03.114 LK - https://utrechtuniversity.on.worldcat.org/atoztitles/link?sid=EMBASE&sid=EMBASE&issn=18791360&id=doi:10.1016%2Fj.jpsychores.2019.03.114&atitle=The+role+of+phenomenological+analysis+of+the+bodily+illness+experience+in+the+psychotherapy+of+the+medically+ill&stitle=J.+Psychosom.+Res.&title=Journal+of+Psychosomatic+Research&volume=121&issue=&spage=138&epage=&aula…
Experiencing the diagnostic process of pancreatic cancer in the context of social isolation - A qualitative exploration with implications for further research	2019	Pancreatology	["1424-3911", "1424-3903"]	19		S60	Ristau, P.	https://www.embase.com/search/results?subaction=viewrecord&id=L2002071661&from=export U2 - L2002071661		Background and Objectives: Pancreatic adenocarcinoma belong to the most devastating tumour entities. In Germany, curative therapy is only an option for less than 20% of cases. As the disease is often diagnosed at a late stage, overall survival is only a few months, at best a few years. Thus, people affected are suddenly and unexpectedly confronted with fundamental and existential questions of lif…	10.1016/j.pan.2019.05.153 LK - https://utrechtuniversity.on.worldcat.org/atoztitles/link?sid=EMBASE&sid=EMBASE&issn=14243911&id=doi:10.1016%2Fj.pan.2019.05.153&atitle=Experiencing+the+diagnostic+process+of+pancreatic+cancer+in+the+context+of+social+isolation+-+A+qualitative+exploration+with+implications+for+further+research&stitle=Pancreatology&title=Pancreatology&volume=19&issue=&spage=S60&epage…
Existential values among cancer patients with cognitive dysfunction in palliative care	2019	Supportive Care Cancer	1433-7339	27	1	S179	Boelsbjerg, H.B. and Kurita, G. and Sjøgren, P. and Hansen, N.V.	https://www.embase.com/search/results?subaction=viewrecord&id=L628420938&from=export U2 - L628420938	H.B. Boelsbjerg, University of Copenhagen, Department of Sociology, Copenhagen, Denmark	Introduction Cognitive dysfunction among patients with advanced cancer impacts experience of meaning, values and satisfaction in life. Knowledge regarding the influence of cognitive changes on patients' existential values may help to optimize palliative care (PC) and improve quality of life. Methods Interview-based investigation of 13 adult patients with cancer in PC assessed in a previous valida…	10.1007/s00520-019-04813-1 LK - https://utrechtuniversity.on.worldcat.org/atoztitles/link?sid=EMBASE&sid=EMBASE&issn=14337339&id=doi:10.1007%2Fs00520-019-04813-1&atitle=Existential+values+among+cancer+patients+with+cognitive+dysfunction+in+palliative+care&stitle=Supportive+Care+Cancer&title=Supportive+Care+in+Cancer&volume=27&issue=1&spage=S179&epage=&aulast=Boelsbjerg&aufirst=H.B.&auinit=H.B.&au…
Association between meaning in life and quality of life in oncologic palliative patients and their experiences with illness: A study of mixed methods	2019	Supportive Care Cancer	1433-7339	27	1	S181	Peria, F. and Silva, H.L.M. and Valério, P.H.M. and Shuhama, R. and Barreira, C.R.A.	https://www.embase.com/search/results?subaction=viewrecord&id=L628421145&from=export U2 - L628421145	F. Peria, School of Medicine of Ribeirao Preto, University of Sao Paulo FMRPUSP, Internal Medicine Department - Clinical Oncology Division, Ribeirao Preto, Brazil	Introduction Multidimensional palliative care offered to advanced cancer patients focus to improve and enhance quality of life. We analyzed the association between meaning of life, quality of life, anxiety and depression in palliative cancer patients and contextualized these data with their experiences of illness described from their own perspective. Methods It was a study of mixed methods with q…	10.1007/s00520-019-04813-1 LK - https://utrechtuniversity.on.worldcat.org/atoztitles/link?sid=EMBASE&sid=EMBASE&issn=14337339&id=doi:10.1007%2Fs00520-019-04813-1&atitle=Association+between+meaning+in+life+and+quality+of+life+in+oncologic+palliative+patients+and+their+experiences+with+illness%3A+A+study+of+mixed+methods&stitle=Supportive+Care+Cancer&title=Supportive+Care+in+Cancer&volume=27&issue=…
Existential distress in terminally ill cancer patients: A concept analysis	2019	Supportive Care Cancer	1433-7339	27	1	S198-S199	Chen, W.	https://www.embase.com/search/results?subaction=viewrecord&id=L628421233&from=export U2 - L628421233	W. Chen, Fujian Medical University, School of Nursing, fuzhou, China	Introduction Existential distress in cancer patients is a vague but widely used concept in the medical field. However, there is no consensus on the concept of existential distress. The lack of a recognized conceptual framework may hinder further research further studies on existential distress. Methods The Walker and Avant's concept analysis approach was applied. Literature searches were conducte…	10.1007/s00520-019-04813-1 LK - https://utrechtuniversity.on.worldcat.org/atoztitles/link?sid=EMBASE&sid=EMBASE&issn=14337339&id=doi:10.1007%2Fs00520-019-04813-1&atitle=Existential+distress+in+terminally+ill+cancer+patients%3A+A+concept+analysis&stitle=Supportive+Care+Cancer&title=Supportive+Care+in+Cancer&volume=27&issue=1&spage=S198&epage=S199&aulast=Chen&aufirst=W.&auinit=W.&aufull=Chen+W.&cod…
Quality of dying and death during the last hospitalization of advanced cancer patients: A retrospective cohort study	2019	Supportive Care Cancer	1433-7339	27	1	S176-S177	Cui, P. and Chen, C. and Dong, S. and Chen, Y. and Gao, X.	https://www.embase.com/search/results?subaction=viewrecord&id=L628423128&from=export U2 - L628423128	P. Cui, Zhengzhou University, School of Nursing, Zhengzhou City, China	Introduction Patients with advanced cancer are often cared for and die in hospitals in China. However, there is limited evidence about how end-of-life care is delivered during the last hospitalization before death in China. Methods A retrospective cohort study was done in three tertiary hospitals of Henan province, China. Data of advanced cancer patients during the last hospitalization, including…	10.1007/s00520-019-04813-1 LK - https://utrechtuniversity.on.worldcat.org/atoztitles/link?sid=EMBASE&sid=EMBASE&issn=14337339&id=doi:10.1007%2Fs00520-019-04813-1&atitle=Quality+of+dying+and+death+during+the+last+hospitalization+of+advanced+cancer+patients%3A+A+retrospective+cohort+study&stitle=Supportive+Care+Cancer&title=Supportive+Care+in+Cancer&volume=27&issue=1&spage=S176&epage=S177&aulast=Cu…
Opinions of palliative care patients and nurses regarding dignified care	2019	Supportive Care Cancer	1433-7339	27	1	S178	Eskigülek, Y. and Kav, S.	https://www.embase.com/search/results?subaction=viewrecord&id=L628423278&from=export U2 - L628423278	Y. Eskigülek, Gazi Üniversitesi Saǧlik Arastirma ve Uygulama Merkezi Gazi Hastanesi, Jinekoloji Servisi, Ankara, Turkey	Introduction Dignity is an important issue for delivering high quality palliative care. This descriptive, methodological study was conducted to evaluate Turkish validity and reliability of The Patient Dignity Inventory (PDI) among palliative care patients and to explore the views of palliative care patients and nurses about dignified care. Methods Patient demographic form, Palliative Performance …	10.1007/s00520-019-04813-1 LK - https://utrechtuniversity.on.worldcat.org/atoztitles/link?sid=EMBASE&sid=EMBASE&issn=14337339&id=doi:10.1007%2Fs00520-019-04813-1&atitle=Opinions+of+palliative+care+patients+and+nurses+regarding+dignified+care&stitle=Supportive+Care+Cancer&title=Supportive+Care+in+Cancer&volume=27&issue=1&spage=S178&epage=&aulast=Eskig%C3%BClek&aufirst=Y.&auinit=Y.&aufull=Eskig%C3%…
'You do feel a bit like you've failed them'-exploring gynaecologists' perceptions and experiences of caring for patients with advanced gynaecological cancer	2019	BJOG Int. J. Obstet. Gynaecol.	1471-0528	126		33	Stewart, C. and Bali, A.	https://www.embase.com/search/results?subaction=viewrecord&id=L628471664&from=export U2 - L628471664	C. Stewart, Royal Derby Hospital, Derby, United Kingdom	Objectives Over 19 600 cases of gynaecological cancer are diagnosed annually in the UK, and many have advanced disease at presentation. The GMC expects all healthcare professionals (HCPs) to be competent in the assessment and management of patients with palliative needs, yet the current RCOG training curriculum contains little training in this. Previous research has focused on exploring palliativ…	10.1111/1471-0528.3_15703 LK - https://utrechtuniversity.on.worldcat.org/atoztitles/link?sid=EMBASE&sid=EMBASE&issn=14710528&id=doi:10.1111%2F1471-0528.3_15703&atitle=%27You+do+feel+a+bit+like+you%27ve+failed+them%27-exploring+gynaecologists%27+perceptions+and+experiences+of+caring+for+patients+with+advanced+gynaecological+cancer&stitle=BJOG+Int.+J.+Obstet.+Gynaecol.&title=BJOG%3A+An+Internationa…
Prognostic accuracy and discordance among patients, caregivers, and physicians in advanced cancer	2019	J. Gen. Intern. Med.	1525-1497	34	2	S330	Malhotra, K. and Fenton, J. and Xing, G. and Duberstein, P. and Epstein, R. and Kravitz, R.L.	https://www.embase.com/search/results?subaction=viewrecord&id=L629001807&from=export U2 - L629001807	K. Malhotra, UC Davis, Sacramento, CA, United States	Background: In caring for patients with advanced cancer, shared clinical decision making relies on common understanding of prognosis among patients, caregivers, and physicians. However, prior studies have shown considerable discordance in prognostic estimates. The purpose of this analysis was to assess and compare the accuracy of two-year prognostic estimates provided by patients, caregivers and …	10.1007/11606.1525-1497 LK - https://utrechtuniversity.on.worldcat.org/atoztitles/link?sid=EMBASE&sid=EMBASE&issn=15251497&id=doi:10.1007%2F11606.1525-1497&atitle=Prognostic+accuracy+and+discordance+among+patients%2C+caregivers%2C+and+physicians+in+advanced+cancer&stitle=J.+Gen.+Intern.+Med.&title=Journal+of+General+Internal+Medicine&volume=34&issue=2&spage=S330&epage=&aulast=Malhotra&aufirst=Kir…
Worry about medical expenses and its associations with patients' quality of life in end-of-life cancer care	2019	J. Gen. Intern. Med.	1525-1497	34	2	S414-S415	Kelly, L. and Prigerson, H.G. and MacIejewski, P.K.	https://www.embase.com/search/results?subaction=viewrecord&id=L629002125&from=export U2 - L629002125	L. Kelly, New York Presbyterian-Weill Cornell Medical Center, New York, NY, United States	Background: Burdensome medical costs disproportionately affect cancer patients compared to patients with other chronic illnesses. Cancer patients who are uninsured, a high proportion of whom are Black and Latino, face an even greater degree of financial hardship related to their medical care. A growing body of literature suggests that financial burden, or financial toxicity, has harmful effects o…	10.1007/11606.1525-1497 LK - https://utrechtuniversity.on.worldcat.org/atoztitles/link?sid=EMBASE&sid=EMBASE&issn=15251497&id=doi:10.1007%2F11606.1525-1497&atitle=Worry+about+medical+expenses+and+its+associations+with+patients%27+quality+of+life+in+end-of-life+cancer+care&stitle=J.+Gen.+Intern.+Med.&title=Journal+of+General+Internal+Medicine&volume=34&issue=2&spage=S414&epage=S415&aulast=Kelly&au…
Demoralization and associated features in an Italian sample of end-of-life cancer patients	2019	J. Clin. Oncol.	1527-7755	37			Airoldi, M. and Bovero, A. and Botto, R. and Adriano, B. and Opezzo, M. and Tesio, V. and Torta, R.	https://www.embase.com/search/results?subaction=viewrecord&id=L629345230&from=export U2 - L629345230	M. Airoldi	Background: Demoralization is an expression of cancer-related existential distress that emerges from feelings of loss and changes linked to a life-threatening clinical condition. It is characterized by subjective incompetence, sense of failure, hopelessness, loss of purpose/meaning and low self-esteem. The study aimed to explore prevalence, latent dimensions and associated features of demoralizat…	10.1200/JCO.2019.37.15_suppl.e23004 LK - https://utrechtuniversity.on.worldcat.org/atoztitles/link?sid=EMBASE&sid=EMBASE&issn=15277755&id=doi:10.1200%2FJCO.2019.37.15_suppl.e23004&atitle=Demoralization+and+associated+features+in+an+Italian+sample+of+end-of-life+cancer+patients&stitle=J.+Clin.+Oncol.&title=Journal+of+Clinical+Oncology&volume=37&issue=&spage=&epage=&aulast=Airoldi&aufirst=Mario&aui…
Suicide in a home hospice patient	2019	J. Am. Geriatr. Soc.	1532-5415	67		S32	Roza, K. and Baharlou, S.	https://www.embase.com/search/results?subaction=viewrecord&id=L627352869&from=export U2 - L627352869	K. Roza, Geriatrics and Palliative Medicine, Icahn School of Medicine at Mount Sinai, New York City, NY, United States	Background: Depression is underdiagnosed and undertreated in older adults with serious illness. 5-10% of older people have depres-sion, and in those with life-limiting illness, the prevalence of depres-sion increases to 75%. Suicide is a serious concern in older adults with depression. In fact, older people comprise 24% of completed suicides. Serious illness is also a risk factor for suicide. The…	10.1111/jgs.15898 LK - https://utrechtuniversity.on.worldcat.org/atoztitles/link?sid=EMBASE&sid=EMBASE&issn=15325415&id=doi:10.1111%2Fjgs.15898&atitle=Suicide+in+a+home+hospice+patient&stitle=J.+Am.+Geriatr.+Soc.&title=Journal+of+the+American+Geriatrics+Society&volume=67&issue=&spage=S32&epage=&aulast=Roza&aufirst=K.&auinit=K.&aufull=Roza+K.&coden=&isbn=&pages=S32-&date=2019&auinit1=K&auinitm=
USE OF INTRAVENOUS CANGRELOR/DAPT BRIDGE THERAPY FOR POST-PCI PATIENTS UNDERGOING GASTROINTESTINAL SURGERY	2019	J. Am. Coll. Cardiol.	["1558-3597", "0735-1097"]	73	9	2670	Khan, A.A. and Helton, T. and Forrest, T. and Ratkovec, R.	https://www.embase.com/search/results?subaction=viewrecord&id=L2001643310&from=export U2 - L2001643310		Background: Unavoidable early interruption of dual antiplatelet therapy (DAPT) after percutaneous intervention (PCI) often creates a clinical dilemma. Perioperative bridge therapy using intravenous cangrelor may offer a potential solution, although evidence for its use in non-cardiac procedures is limited. Case: A 77-year old male on triple therapy (aspirin, apixaban, and ticagrelor) given histor…	10.1016/S0735-1097(19)33276-0 LK - https://utrechtuniversity.on.worldcat.org/atoztitles/link?sid=EMBASE&sid=EMBASE&issn=15583597&id=doi:10.1016%2FS0735-1097%2819%2933276-0&atitle=USE+OF+INTRAVENOUS+CANGRELOR%2FDAPT+BRIDGE+THERAPY+FOR+POST-PCI+PATIENTS+UNDERGOING+GASTROINTESTINAL+SURGERY&stitle=J.+Am.+Coll.+Cardiol.&title=Journal+of+the+American+College+of+Cardiology&volume=73&issue=9+Supplement+1…
Taking charge of patients on active surveillance: The role of the psychologist during “sapi” (the first access visit)	2019	Anticancer Res.	1791-7530	39	3	1598-1599	De Luca, L. and Badenchini, F. and Dordoni, P. and Di Florio, T. and Magnani, T. and Marenghi, C. and Nicolai, N. and Zollo, F. and Valdagni, R. and Bellardita, L.	https://www.embase.com/search/results?subaction=viewrecord&id=L627912408&from=export U2 - L627912408	L. De Luca, Prostate Cancer Porogram, Fondazione IRCCS - Istituto Nazionale dei Tumori, Milan, Italy	Background/Aim: Over the past two decades, as a consequence of the increase of prostate cancer diagnoses, active surveillance (AS) has become an acceptable suitable option for men with low- and very low-risk clinically localized disease (1). This strategy is available for those who are willing to accept an observational program and at the same time the risk of disease reclassification or progress…
Emotional and cognitive disturbances in longterm melanoma survivors treated with ipilimumab	2019	J. Clin. Oncol.	1527-7755	37			Rogiers, A. and Awada, G. and Schwarze, J. and Cremer, J.D. and Salama, L.B. and Theuns, P. and Neyns, B.	https://www.embase.com/search/results?subaction=viewrecord&id=L629547155&from=export U2 - L629547155		Background: Immunotherapy with the CTLA4 blocking mAb ipilimumab (IPI) has improved the longterm (>3 y) survival of a subpopulation (1520%) of patients (pts) with metastatic melanoma. Little is known about the psychosocial outcome and the longterm effects of immunerelated adverse events in these survivors. Methods: Pts with advanced melanoma (AJCC stages IIIC or IV) who were in complete remission…	10.1200/JCO.2019.37.8_suppl.97 LK - https://utrechtuniversity.on.worldcat.org/atoztitles/link?sid=EMBASE&sid=EMBASE&issn=15277755&id=doi:10.1200%2FJCO.2019.37.8_suppl.97&atitle=Emotional+and+cognitive+disturbances+in+longterm+melanoma+survivors+treated+with+ipilimumab&stitle=J.+Clin.+Oncol.&title=Journal+of+Clinical+Oncology&volume=37&issue=&spage=&epage=&aulast=Rogiers&aufirst=Anne&auinit=A.&auf…
An Integrative Medicine Approach to the Utilization of Cannabis and Cannabinoids for Palliation in Advanced Cancer Patients: Canadian/US Perspectives and Practical Recommendations (SA527)	2019	J. Pain Symptom Manage.	["1873-6513", "0885-3924"]	57	2	452-453	Aggarwal, S. and Arboleda, M.-F. and Cyr, C. and Vigano, A. and Daeninck, P. and Balneaves, L. and Neron, A. and Prosk, E.	https://www.embase.com/search/results?subaction=viewrecord&id=L2001484917&from=export U2 - L2001484917		Objectives: •Describe current and future examples of research on medical cannabis for palliation in advanced cancer patients.•Understand the various challenges to providing access and monitoring to medical cannabis in community-based, tertiary care and long-term care residences.•Review key practical recommendations on the integration of cannabinoids for symptom management in palliative care patie…	10.1016/j.jpainsymman.2018.12.203 LK - https://utrechtuniversity.on.worldcat.org/atoztitles/link?sid=EMBASE&sid=EMBASE&issn=18736513&id=doi:10.1016%2Fj.jpainsymman.2018.12.203&atitle=An+Integrative+Medicine+Approach+to+the+Utilization+of+Cannabis+and+Cannabinoids+for+Palliation+in+Advanced+Cancer+Patients%3A+Canadian%2FUS+Perspectives+and+Practical+Recommendations+%28SA527%29&stitle=J.+Pain+Sympt…
Research mentoring and mentorship: Complementary to, but different from clinical	2019	Psycho-Oncology	1099-1611	28		21-22	Rowland, J.	https://www.embase.com/search/results?subaction=viewrecord&id=L626768457&from=export U2 - L626768457	J. Rowland, National Cancer Institute/NIH/DHHS,	Background/Purpose: Mentoring for success in research requires skills beyond those applied in the clinical context. For some, investment in research capacity may extend only so far as that necessary to complete a master's thesis or defend a dissertation. Learning how to evaluate, interpret and apply research findings, however, cross-cuts disciplines and professional home (clinical, research, poli…	10.1002/pon.4986 LK - https://utrechtuniversity.on.worldcat.org/atoztitles/link?sid=EMBASE&sid=EMBASE&issn=10991611&id=doi:10.1002%2Fpon.4986&atitle=Research+mentoring+and+mentorship%3A+Complementary+to%2C+but+different+from+clinical&stitle=Psycho-Oncology&title=Psycho-Oncology&volume=28&issue=&spage=21&epage=22&aulast=Rowland&aufirst=Julia&auinit=J.&aufull=Rowland+J.&coden=&isbn=&pages=21-22&dat…
Clinical implementation of meaning-centered psychotherapy: Facilitators and barriers	2019	Psycho-Oncology	1099-1611	28		65	Polacek, L. and Reisch, S. and Saracino, R. and Pessin, H. and DuHamel, K. and Breitbart, W.	https://www.embase.com/search/results?subaction=viewrecord&id=L626768560&from=export U2 - L626768560	L. Polacek, Memorial Sloan-Kettering Cancer Center,	Background/Purpose: Despite the efficacy of psychosocial empirically supported treatments for patients with cancer, there are challenges to incorporating them into clinical practice. Meaning-Centered Psychotherapy (MCP), designed to alleviate existential distress among patients with cancer, requires dedicated efforts toward clinical implementation (CI). Participating clinicians attended the Meani…	10.1002/pon.4987 LK - https://utrechtuniversity.on.worldcat.org/atoztitles/link?sid=EMBASE&sid=EMBASE&issn=10991611&id=doi:10.1002%2Fpon.4987&atitle=Clinical+implementation+of+meaning-centered+psychotherapy%3A+Facilitators+and+barriers&stitle=Psycho-Oncology&title=Psycho-Oncology&volume=28&issue=&spage=65&epage=&aulast=Polacek&aufirst=Laura&auinit=L.&aufull=Polacek+L.&coden=&isbn=&pages=65-&date=…
The relationship between self-compassion and spiritual health with quality of life and mood in women with breast cancer	2019	ن ن نن ن ن	2322-4339	7	1	23-36	Khoshnoudfar, Z. and Omidvar, B. and Tahmasebi, S.	https://www.embase.com/search/results?subaction=viewrecord&id=L629943010&from=export U2 - L629943010	B. Omidvar, Department of Psychology, Shiraz Branch, Islamic Azad University, Shiraz, Iran	Background: Considering the life quality and short-temperedness of breast cancer patients, the purpose of this study was to examine the relationship between self-compassion and spiritual health with quality of life and mood in women with breast cancer in Shiraz. Methods: The statistical population of the study was women with breast cancer who referred to health centers in Shiraz. The sample of th…
International validation of the updated EORTC module for assessing quality of life in patients with lung cancer	2019	Qual. Life Res.	1573-2649	28		S35-S36	Koller, M. and Shamie, O. and Hjermstad, M. and Young, T. and Ioannidis, G. and Harle, A. and Johnson, C. and Tomaszewski, K. and Serpentini, S. and Pinto, M. and Van Der Weijst, L. and Janssens, A. and Morag, O. and Weichu, C. and Arraras, J. and Jungraithmayr, W. and Pompili, C. and Hechtner, M. and Katsochi, D. and Schulz, C. and Gräfenstein, L. and Müller, K. and Kulis, D. and Bottomley, A.	https://www.embase.com/search/results?subaction=viewrecord&id=L634458945&from=export U2 - L634458945	M. Koller, University Hospital Regensburg, Regensburg, Germany	Aims: The EORTC QLQ-LC13 was the first EORTC module developed for the use in international clinical trials. Since its publication in 1994, major advances have been made in the treatment of lung cancer, which was the rationale for updating the LC13. This presentation covers the final step of the project, the international psychometric validation. Methods: The project plan followed the Phase 1-4 ap…	10.1007/s11136-019-02257-y LK - https://utrechtuniversity.on.worldcat.org/atoztitles/link?sid=EMBASE&sid=EMBASE&issn=15732649&id=doi:10.1007%2Fs11136-019-02257-y&atitle=International+validation+of+the+updated+EORTC+module+for+assessing+quality+of+life+in+patients+with+lung+cancer&stitle=Qual.+Life+Res.&title=Quality+of+Life+Research&volume=28&issue=SUPPL+1&spage=S35&epage=S36&aulast=Koller&aufirs…
Completing the Bucket List: Leveraging Telehealth in Palliative Care to Support Legacy-making and Dignity	2018	J. Pain Symptom Manage.	["1873-6513", "0885-3924"]	56	6	e70	Portman, D. and Thirlwell, S. and Donovan, K.A.	https://www.embase.com/search/results?subaction=viewrecord&id=L2001334908&from=export U2 - L2001334908		Introduction: Palliative Care Telemedicine research has focused on avoidance of patient travel, technology, reduction of acute healthcare utilization, access and efficacy of care. The field lacks emphasis on priorities of sick people with good functional status and how Telehealth may support other values, including existential concerns. We present a Telehealth use case to address palliative care …	10.1016/j.jpainsymman.2018.10.195 LK - https://utrechtuniversity.on.worldcat.org/atoztitles/link?sid=EMBASE&sid=EMBASE&issn=18736513&id=doi:10.1016%2Fj.jpainsymman.2018.10.195&atitle=Completing+the+Bucket+List%3A+Leveraging+Telehealth+in+Palliative+Care+to+Support+Legacy-making+and+Dignity&stitle=J.+Pain+Symptom+Manage.&title=Journal+of+Pain+and+Symptom+Management&volume=56&issue=6&spage=e70&epag…
Prevalence and Risk Factors of Suicidal Ideation in Head and Neck Cancer Patients: Longitudinal Study	2018	J. Pain Symptom Manage.	["1873-6513", "0885-3924"]	56	6	e53	Henry, M. and Rosberger, Z. and Bertrand, L. and Klassen, C. and Hier, M. and Zeitouni, A. and Kost, K. and Mlynarek, A. and Richardson, K. and Black, M. and MacDonald, C. and Chartier, G. and Frenkiel, S.	https://www.embase.com/search/results?subaction=viewrecord&id=L2001334951&from=export U2 - L2001334951		Objectives: 1) Determine one-year period prevalence of suicidal ideation, suicide attempt, and completed suicide in patients newly diagnosed with a first occurrence of HNC; 2) Characterize stability and trajectory of suicidal ideation over the year following cancer diagnosis; and 3) Identify patients at-risk of suicidal ideation. Study Design: Prospective longitudinal study with one-year follow-u…	10.1016/j.jpainsymman.2018.10.487 LK - https://utrechtuniversity.on.worldcat.org/atoztitles/link?sid=EMBASE&sid=EMBASE&issn=18736513&id=doi:10.1016%2Fj.jpainsymman.2018.10.487&atitle=Prevalence+and+Risk+Factors+of+Suicidal+Ideation+in+Head+and+Neck+Cancer+Patients%3A+Longitudinal+Study&stitle=J.+Pain+Symptom+Manage.&title=Journal+of+Pain+and+Symptom+Management&volume=56&issue=6&spage=e53&epage=&a…
Mitigating Risk, Managing Cancer Related Pain in the Setting of Substance Misuse	2018	J. Pain Symptom Manage.	["1873-6513", "0885-3924"]	56	6	e119	Tsukanov, J. and Del Fabbro, E.	https://www.embase.com/search/results?subaction=viewrecord&id=L2001335009&from=export U2 - L2001335009		Objectives: 1) Identify the challenges of managing cancer pain in a patient with substance misuse. 2) Recognize the benefit of providing a comprehensive management strategy. 3) Understand the clinical role of the interdisciplinary team and specialist mental health services. Background: Concern regarding opioid safety in the chronic non-malignant pain population is ubiquitous; however, patients wi…	10.1016/j.jpainsymman.2018.10.388 LK - https://utrechtuniversity.on.worldcat.org/atoztitles/link?sid=EMBASE&sid=EMBASE&issn=18736513&id=doi:10.1016%2Fj.jpainsymman.2018.10.388&atitle=Mitigating+Risk%2C+Managing+Cancer+Related+Pain+in+the+Setting+of+Substance+Misuse&stitle=J.+Pain+Symptom+Manage.&title=Journal+of+Pain+and+Symptom+Management&volume=56&issue=6&spage=e119&epage=&aulast=Tsukanov&aufir…
Moderate and Severe Financial Distress Among Advanced Cancer Patients Assessed in a Supportive Care Outpatient Center	2018	J. Pain Symptom Manage.	["1873-6513", "0885-3924"]	56	6	e140	Guay, M.D. and De la Cruz, M.G. and Williams, J. and Bruera, E.	https://www.embase.com/search/results?subaction=viewrecord&id=L2001335080&from=export U2 - L2001335080		Background: Advanced cancer patients(AdCa) experience physical, psychological, existential/spiritual distress and financial distress(FD) associated with the disease or treatment. Regular assessments of these issues in the outpatient-setting are limited. Methods: We reviewed 289 consults of AdCa evaluated by our Supportive Care Outpatient-Center between October-2012 and January-2013. We used Edmon…	10.1016/j.jpainsymman.2018.10.443 LK - https://utrechtuniversity.on.worldcat.org/atoztitles/link?sid=EMBASE&sid=EMBASE&issn=18736513&id=doi:10.1016%2Fj.jpainsymman.2018.10.443&atitle=Moderate+and+Severe+Financial+Distress+Among+Advanced+Cancer+Patients+Assessed+in+a+Supportive+Care+Outpatient+Center&stitle=J.+Pain+Symptom+Manage.&title=Journal+of+Pain+and+Symptom+Management&volume=56&issue=6&spag…
What Does Spiritual Wellbeing Mean to You? Understandings of International Participants in the Validation Study for the EORTC QLQ-SWB32: An EORTC Measure of Spiritual Wellbeing for Palliative Care Patients	2018	J. Pain Symptom Manage.	["1873-6513", "0885-3924"]	56	6	e45	Vivat, B. and Law, E. and Young, T. and Arraras, J. and Black, K. and Boyle, F. and Bredart, A. and Costantini, A. and Irarrazaval, M.E. and Navarro, M. and Omidvari, S. and Rohde, G. and Serpentini, S. and Spry, N. and Winstanley, J. and Yang, G.	https://www.embase.com/search/results?subaction=viewrecord&id=L2001335120&from=export U2 - L2001335120		Background: The EORTC QLQ-SWB32, a measure of spiritual wellbeing for people receiving palliative care for cancer, recently completed international validation, with 501 participants in 14 countries and ten languages. Study participants had advanced cancer, and were receiving supportive care and/or treatment with no curative intent. Methods: All participants completed a provisional 36-item measure…	10.1016/j.jpainsymman.2018.10.470 LK - https://utrechtuniversity.on.worldcat.org/atoztitles/link?sid=EMBASE&sid=EMBASE&issn=18736513&id=doi:10.1016%2Fj.jpainsymman.2018.10.470&atitle=What+Does+Spiritual+Wellbeing+Mean+to+You%3F+Understandings+of+International+Participants+in+the+Validation+Study+for+the+EORTC+QLQ-SWB32%3A+An+EORTC+Measure+of+Spiritual+Wellbeing+for+Palliative+Care+Patients&stitle…
Is Spiritual Care the Hospital's Business? A Qualitative Study on Patients' Preferences About the Integration of Spirituality in Palliative Care Units (PCU)	2018	J. Pain Symptom Manage.	["1873-6513", "0885-3924"]	56	6	e47-e48	Pujol, N. and Leboul, D. and Prodhomme, C. and Guirimand, F.	https://www.embase.com/search/results?subaction=viewrecord&id=L2001335172&from=export U2 - L2001335172		Objectives: Several qualitative studies underline the need for healthcare professionals to support patients' ‘spiritual suffering and needs' in PC. However, findings from a previous study conducted in France in an oncology day unit show that patients do not necessarily expect help from healthcare professionals to handle spiritual issues, thus outlining the need to take further into account patien…	10.1016/j.jpainsymman.2018.10.475 LK - https://utrechtuniversity.on.worldcat.org/atoztitles/link?sid=EMBASE&sid=EMBASE&issn=18736513&id=doi:10.1016%2Fj.jpainsymman.2018.10.475&atitle=Is+Spiritual+Care+the+Hospital%27s+Business%3F+A+Qualitative+Study+on+Patients%27+Preferences+About+the+Integration+of+Spirituality+in+Palliative+Care+Units+%28PCU%29&stitle=J.+Pain+Symptom+Manage.&title=Journal+of+P…
Chemical coping and efficacy of buprenorphine for cancer pain	2018	J. Clin. Oncol.	1527-7755	36	34		Case, A.A. and Hansen, E. and Nadagoundla, C. and Wang, C.	https://www.embase.com/search/results?subaction=viewrecord&id=L626516911&from=export U2 - L626516911		Background: The management of cancer-related pain is challenging in the age of the opioid epidemic. Patients who struggle with substance misuse or chemical coping use these substances to dull emotional and or existential suffering. Buprenorphine is often used for cancer pain due to less reported euphoria when compared to other opioids. Methods: We conducted a retrospective review of patients in a…	10.1200/JCO.2018.36.34_suppl.200 LK - https://utrechtuniversity.on.worldcat.org/atoztitles/link?sid=EMBASE&sid=EMBASE&issn=15277755&id=doi:10.1200%2FJCO.2018.36.34_suppl.200&atitle=Chemical+coping+and+efficacy+of+buprenorphine+for+cancer+pain&stitle=J.+Clin.+Oncol.&title=Journal+of+Clinical+Oncology&volume=36&issue=34&spage=&epage=&aulast=Case&aufirst=Amy+Allen&auinit=A.A.&aufull=Case+A.A.&coden=…
Fear and coping during treatment for acute lymphatic leukemia-from the perspective of children 5-9 years old	2018	Pediatr. Blood Cancer	1545-5017	65		S597	Anderzén Carlsson, A. and Leibring, I.	https://www.embase.com/search/results?subaction=viewrecord&id=L624178912&from=export U2 - L624178912	A. Anderzén Carlsson, Faculty of Medicine and Health, Örebro University, University Health Care Research Center, Örebro, Sweden	Background/Objectives: The concept of fear can be defined as "an unpleasant often strong emotion caused by expectation of danger". It is reasonable to believe that fear and coping of fear, can vary during the course of treatment for ALL. The aim of the present study was to describe a longitudinal perspective on fear related to having ALL, based on children's perspective, as well as to describe th…	10.1002/pbc.27455 LK - https://utrechtuniversity.on.worldcat.org/atoztitles/link?sid=EMBASE&sid=EMBASE&issn=15455017&id=doi:10.1002%2Fpbc.27455&atitle=Fear+and+coping+during+treatment+for+acute+lymphatic+leukemia-from+the+perspective+of+children+5-9+years+old&stitle=Pediatr.+Blood+Cancer&title=Pediatric+Blood+and+Cancer&volume=65&issue=&spage=S597&epage=&aulast=Anderz%C3%A9n+Carlsson&aufirst=A.&a…
Improving quality of sexual life among paediatric cancer survivors in developing countries: Living beyond the disease	2018	Pediatr. Blood Cancer	1545-5017	65		S588-S589	Sharma, D.S. and Somani, N.	https://www.embase.com/search/results?subaction=viewrecord&id=L624179749&from=export U2 - L624179749	D.S. Sharma, SMS Medical College and Attached Hospitals Jaipur, Radiotherapy, jaipur, India	Background/Objectives: Cancer treatment is one of paediatric medicine's biggest success stories, chemotherapy, radiation and other therapies can do lasting damage to a child's developing body. It is incumbent upon oncologists to conceive of Paediatric malignancies as more than just a disease that begins with diagnosis and ends when the treatment protocol ends instead, it initiates a life-long tra…	10.1002/pbc.27455 LK - https://utrechtuniversity.on.worldcat.org/atoztitles/link?sid=EMBASE&sid=EMBASE&issn=15455017&id=doi:10.1002%2Fpbc.27455&atitle=Improving+quality+of+sexual+life+among+paediatric+cancer+survivors+in+developing+countries%3A+Living+beyond+the+disease&stitle=Pediatr.+Blood+Cancer&title=Pediatric+Blood+and+Cancer&volume=65&issue=&spage=S588&epage=S589&aulast=Sharma&aufirst=D.S.&…
A novel multidisciplinary care clinic model for frail patients with central nervous system malignancies	2018	Neuro-Oncology	1523-5866	20		vi216-vi217	Nevel, K. and Davis, M.E. and Skakodub, A. and Ali, J. and Sullivan-Henry, A. and Gilman, J. and Harrison, M. and Huang, M. and Bailey, L. and Mack, K. and Rawlins-Peters, G. and Jean-Charles, D. and Kilkenny, D. and Martin, A. and Kelly, B. and Cohen, L. and Saliu, A. and Trapani, M. and Zavolas, S. and Guzman, J.P. and Diamond, E. and Carver, A. and De Angelis, L. and Barnett, K. and Ruppert, L…	https://www.embase.com/search/results?subaction=viewrecord&id=L628635157&from=export U2 - L628635157	K. Nevel, Memorial Sloan-Kettering Cancer Center, New York, NY, United States	BACKGROUND: Physical, cognitive, and existential needs are common in patients with central nervous system (CNS) malignancies, however not all needs can be addressed in routine clinic visits. To identify and address complex patient and caregiver needs, we implemented a novel multidisciplinary care clinic (MDCC) for patients with CNS malignancies at our institution. METHODS: Monthly between 8/2017-…	10.1093/neuonc/noy148 LK - https://utrechtuniversity.on.worldcat.org/atoztitles/link?sid=EMBASE&sid=EMBASE&issn=15235866&id=doi:10.1093%2Fneuonc%2Fnoy148&atitle=A+novel+multidisciplinary+care+clinic+model+for+frail+patients+with+central+nervous+system+malignancies&stitle=Neuro-Oncology&title=Neuro-Oncology&volume=20&issue=&spage=vi216&epage=vi217&aulast=Nevel&aufirst=Kathryn&auinit=K.&aufull=Neve…
Shared Decision-Making for Patients with Advanced Non-Small Cell Lung Cancer	2018	J. Thorac. Oncol.	["1556-1380", "1556-0864"]	13	10	S415-S416	Jensen, M. and Piil, K. and Persson, G. and Langer, S. and Vinter, M. and Winther, K. and Friis-Haché, S. and Pøhl, M.	https://www.embase.com/search/results?subaction=viewrecord&id=L2001208609&from=export U2 - L2001208609		Background: Lung cancer is the leading cause of cancer-related death in the world and more than half of the patients have metastatic disease at the time of diagnosis. Although, treatment options are developing rapidly, most patients are facing a poor prognosis. The role of 3rd or 4th line treatment with chemotherapy remains controversial with sparse evidence of efficacy. Therefore, the patient's …	10.1016/j.jtho.2018.08.458 LK - https://utrechtuniversity.on.worldcat.org/atoztitles/link?sid=EMBASE&sid=EMBASE&issn=15561380&id=doi:10.1016%2Fj.jtho.2018.08.458&atitle=Shared+Decision-Making+for+Patients+with+Advanced+Non-Small+Cell+Lung+Cancer&stitle=J.+Thorac.+Oncol.&title=Journal+of+Thoracic+Oncology&volume=13&issue=10&spage=S415&epage=S416&aulast=Jensen&aufirst=M.&auinit=M.&aufull=Jensen+M.&…
The demoralisation syndrome. An estimation of its prevalence in patients receiving palliative care at home	2018	Síndrome de desmoralización. Estimación de la prevalencia en una población de pacientes en cuidados paliativos en domicilio	1134-248X	25	4	255-259	Ramos Pollo, D. and Sanz Rubiales, Á. and Vargas, M.L. and Mirón Canedo, J.A. and Alonso Sardón, M. and González Sagrado, M.	https://www.embase.com/search/results?subaction=viewrecord&id=L620367643&from=export U2 - L620367643	D. Ramos Pollo, Equipo de Soporte en Cuidados Paliativos, Área de Salud Valladolid Oeste, Hospital Universitario Río Hortega, Valladolid, Spain	Objective: The demoralisation syndrome (DS) is a psycho-emotional situation characterized by despair, helplessness, loss of meaning, and existential distress. We intend to establish the prevalence of DS in advanced patients treated by a Palliative Care Team in our setting. Methodology: We included 100 consecutive advanced patients treated at home by a Palliative Care Team. To be included we requi…	10.1016/j.medipa.2017.05.006 LK - https://utrechtuniversity.on.worldcat.org/atoztitles/link?sid=EMBASE&sid=EMBASE&issn=1134248X&id=doi:10.1016%2Fj.medipa.2017.05.006&atitle=The+demoralisation+syndrome.+An+estimation+of+its+prevalence+in+patients+receiving+palliative+care+at+home&stitle=Med.+Paliativa&title=Medicina+Paliativa&volume=25&issue=4&spage=255&epage=259&aulast=Ramos+Pollo&aufirst=Daniel&…
Quality of life, spiritual well-being, and self-compassion: Finding 'peace of mind' among cancer survivors	2018	Qual. Life Res.	1573-2649	27		S46	Whitford, H. and Salsman, J. and Olver, I.	https://www.embase.com/search/results?subaction=viewrecord&id=L624430949&from=export U2 - L624430949	H. Whitford, University of South Australia Cancer Research Institute, Adelaide, Australia	Aims: Our research to-date has identified spiritual well-being as a core domain in quality of life (QOL) assessment in oncology, contributing unique variance often only second to physical well-being, with evidence of clinical utility, mostly for the factor 'peace'. Factor analysis of the Functional Assessment of Chronic Illness Therapy - Spiritual Well-Being, Expanded (FACIT-Sp-Ex) has allowed ex…	10.1007/s11136-018-1946-9 LK - https://utrechtuniversity.on.worldcat.org/atoztitles/link?sid=EMBASE&sid=EMBASE&issn=15732649&id=doi:10.1007%2Fs11136-018-1946-9&atitle=Quality+of+life%2C+spiritual+well-being%2C+and+self-compassion%3A+Finding+%27peace+of+mind%27+among+cancer+survivors&stitle=Qual.+Life+Res.&title=Quality+of+Life+Research&volume=27&issue=&spage=S46&epage=&aulast=Whitford&aufirst=Hay…
Identifying Language Features Associated with Needs of Ovarian Cancer Patients and Caregivers Using Social Media (Poster)	2018	Int. J. Gynecol. Cancer	1525-1438	28		196-197	Lee, Y.J. and Jang, H. and Campbell, G. and Carenini, G. and Thomas, T. and Donovan, H.	https://www.embase.com/search/results?subaction=viewrecord&id=L625146788&from=export U2 - L625146788	Y.J. Lee, School of Nursing, University of Pittsburgh, Pittsburgh, United States	Background Social media has gained an attention as a source to learn the perspectives, values, and needs of patients and caregivers in naturalistic settings. A thorough understanding of their concerns and needs is the first step to develop interventions for the target population. Language written in the social media can be cues of needs, however, manually identifying those cues is time-consuming …	10.1097/01.IGC.0000547510.84464.ba LK - https://utrechtuniversity.on.worldcat.org/atoztitles/link?sid=EMBASE&sid=EMBASE&issn=15251438&id=doi:10.1097%2F01.IGC.0000547510.84464.ba&atitle=Identifying+Language+Features+Associated+with+Needs+of+Ovarian+Cancer+Patients+and+Caregivers+Using+Social+Media+%28Poster%29&stitle=Int.+J.+Gynecol.+Cancer&title=International+Journal+of+Gynecological+Cancer&volum…
Dignity of Greek patients with advanced cancer: A cross-sectional study	2018	Ann. Oncol.	1569-8041	29		viii692	Katsaragakis, S. and Deskou, F. and Sgourou, S. and Christou, M. and Dimoula, M. and Maniati, K. and Protogiros, D. and Patiraki, E.	https://www.embase.com/search/results?subaction=viewrecord&id=L628560321&from=export U2 - L628560321	S. Katsaragakis, Nursing, National and Kapodistrian University of Athens, Athens, Greece	Background: A core concept in caring patients with advanced cancer is to treat them and preserve dignity independently the service of care. This cross-sectional study's purpose was to explore the dignity of patients with advanced cancer. Methods: A convenience sample of 99 (response rate 85%) patients with advanced cancer was recruited between April to December 2017 by a palliative care unit (PCU…	10.1093/annonc/mdy341.037 LK - https://utrechtuniversity.on.worldcat.org/atoztitles/link?sid=EMBASE&sid=EMBASE&issn=15698041&id=doi:10.1093%2Fannonc%2Fmdy341.037&atitle=Dignity+of+Greek+patients+with+advanced+cancer%3A+A+cross-sectional+study&stitle=Ann.+Oncol.&title=Annals+of+Oncology&volume=29&issue=&spage=viii692&epage=&aulast=Katsaragakis&aufirst=S.&auinit=S.&aufull=Katsaragakis+S.&coden=&isb…
Palliative care in CF	2018	Pediatr. Pulmonol.	1099-0496	53		117	Kavalieratos, D.	https://www.embase.com/search/results?subaction=viewrecord&id=L624049175&from=export U2 - L624049175	D. Kavalieratos, Medicine, University of Pittsburgh, Pittsburgh, PA, United States	People living with cystic fibrosis (CF) experience myriad physical, emotional, social, and existential burdens that dramatically impair their quality of life (QoL) and that of their caregivers. In addition, patients and their families must make important decisions regarding complex high-risk therapies such as transplantation, often without adequate prognostic awareness or decision support. Pallia…	10.1002/ppul.24151 LK - https://utrechtuniversity.on.worldcat.org/atoztitles/link?sid=EMBASE&sid=EMBASE&issn=10990496&id=doi:10.1002%2Fppul.24151&atitle=Palliative+care+in+CF&stitle=Pediatr.+Pulmonol.&title=Pediatric+Pulmonology&volume=53&issue=&spage=117&epage=&aulast=Kavalieratos&aufirst=Dio&auinit=D.&aufull=Kavalieratos+D.&coden=&isbn=&pages=117-&date=2018&auinit1=D&auinitm=
Anxiety	2018	Oncol. Res. Treat.	2296-5262	41		26	Münch, U. and Holthoff-Detto, V.	https://www.embase.com/search/results?subaction=viewrecord&id=L627141247&from=export U2 - L627141247	U. Münch, DRK Kliniken Berlin Westend, Klinik für Allgemein- und Viszeralchirurgie, Berlin, Germany	Introduction: The German S3-Guideline for Palliative Care will be expanded by eight chapters. One chapter concerns the symptom complex anxiety. Since there is already an S3 guideline on ICD-related anxiety disorders, this new chapter focuses on all the anxieties that can occur beyond these disorders in patients with advanced cancer and those close to them, because they happen to occur much more o…	10.1159/000492737 LK - https://utrechtuniversity.on.worldcat.org/atoztitles/link?sid=EMBASE&sid=EMBASE&issn=22965262&id=doi:10.1159%2F000492737&atitle=Anxiety&stitle=Oncol.+Res.+Treat.&title=Oncology+Research+and+Treatment&volume=41&issue=&spage=26&epage=&aulast=M%C3%BCnch&aufirst=U.&auinit=U.&aufull=M%C3%BCnch+U.&coden=&isbn=&pages=26-&date=2018&auinit1=U&auinitm=
Cultural differences as a challenge in inpatient treatment	2018	Oncol. Res. Treat.	2296-5262	41		17	Nagele, E.	https://www.embase.com/search/results?subaction=viewrecord&id=L627141671&from=export U2 - L627141671	E. Nagele, LKH Universitätsklinikum Graz, Abteilung für Hämatologie, Graz, Austria	Introduction: Many different cultural conditions are common in a clinical setting today. All members of an interdisciplinary team are challenged by the variety of the patients' needs from different cultural backgrounds: Next to the meaning of family and the related gender roles, the health behaviour often differs from the one in the dominant culture. Health education can also be associated with t…	10.1159/000492737 LK - https://utrechtuniversity.on.worldcat.org/atoztitles/link?sid=EMBASE&sid=EMBASE&issn=22965262&id=doi:10.1159%2F000492737&atitle=Cultural+differences+as+a+challenge+in+inpatient+treatment&stitle=Oncol.+Res.+Treat.&title=Oncology+Research+and+Treatment&volume=41&issue=&spage=17&epage=&aulast=Nagele&aufirst=E.&auinit=E.&aufull=Nagele+E.&coden=&isbn=&pages=17-&date=2018&auinit1…
One More Ride on the Merry-Go-Round is the story Tiziano Terzani tells his readers about his illness experience	2018	Invito alla lettura: Un altro giro di giostra (2004) di Tiziano Terzani	1120-3749	32	3	133-137	Scala, D.	https://www.embase.com/search/results?subaction=viewrecord&id=L624060205&from=export U2 - L624060205	D. Scala, A.O.R.N. A. Cardarelli, Napoli, Italy	To be ill does not mean only to suffer physically and see your own body transformed to such an extent as it is hardly to recognize it: the illness also deeply affects your own habits, priorities, friendships, in short, your life and your identity. Narratives offer a method for addressing existential qualities such as inner hurt, despair, hope, grief, and moral pain which frequently accompany, and…	10.1721/2974.29814 LK - https://utrechtuniversity.on.worldcat.org/atoztitles/link?sid=EMBASE&sid=EMBASE&issn=11203749&id=doi:10.1721%2F2974.29814&atitle=One+More+Ride+on+the+Merry-Go-Round+is+the+story+Tiziano+Terzani+tells+his+readers+about+his+illness+experience&stitle=G.+Ital.+Farm.+Clin.&title=Giornale+Italiano+di+Farmacia+Clinica&volume=32&issue=3&spage=133&epage=137&aulast=Scala&aufirst=Dan…
"Double awareness" in psychotherapy for patients living with advanced cancer	2018	J. Psychother. Integr.	["1573-3696", "1053-0479"]	28	2	125-140	Colosimo, K. and Nissim, R. and Pos, A.E. and Hales, S. and Zimmermann, C. and Rodin, G.	https://www.embase.com/search/results?subaction=viewrecord&id=L614582246&from=export U2 - L614582246	K. Colosimo, Department of Psychology, York University, Behavioural Science Building, 4700 Keele Street, Toronto, ON, Canada	The term double awareness has been used in the context of advanced cancer to describe a person's capacity to be engaged in the world while preparing for impending death. This phenomenon holds great import for psychotherapeutic interventions geared toward those coping with a fatal illness, but research on this phenomenon has only emerged recently. The aims of this article are (a) to describe the p…	10.1037/int0000078 LK - https://utrechtuniversity.on.worldcat.org/atoztitles/link?sid=EMBASE&sid=EMBASE&issn=15733696&id=doi:10.1037%2Fint0000078&atitle=%22Double+awareness%22+in+psychotherapy+for+patients+living+with+advanced+cancer&stitle=J.+Psychother.+Integr.&title=Journal+of+Psychotherapy+Integration&volume=28&issue=2&spage=125&epage=140&aulast=Colosimo&aufirst=Ken&auinit=K.&aufull=Colosimo+…
Decision-making in the face of incurable high grade gliomas: A qualitative ethical analysis	2018	Pediatr. Blood Cancer	1545-5017	65		S205	Lanzel, A.F. and Brock, K. and Rosenberg, A. and Baker, J. and Brown, A.C. and Mertens, A. and Pentz, R. and Wasilewski-Masker, K.	https://www.embase.com/search/results?subaction=viewrecord&id=L621729593&from=export U2 - L621729593	A.F. Lanzel, Emory University, Atlanta, GA, United States	Background: For children/young adults with incurable high grade gliomas (HGGs), like diffuse intrinsic pontine glioma (DIPG) or glioblastoma multiforme (GBM), oncologists endeavor to align therapy with patient/family goals of care, but may be influenced by providers' preferences or limited resources. Ethical challenges can arise around the perceived purpose, risks and benefits of therapy options,…	10.1002/pbc.27057 LK - https://utrechtuniversity.on.worldcat.org/atoztitles/link?sid=EMBASE&sid=EMBASE&issn=15455017&id=doi:10.1002%2Fpbc.27057&atitle=Decision-making+in+the+face+of+incurable+high+grade+gliomas%3A+A+qualitative+ethical+analysis&stitle=Pediatr.+Blood+Cancer&title=Pediatric+Blood+and+Cancer&volume=65&issue=&spage=S205&epage=&aulast=Lanzel&aufirst=Ashley+Foster&auinit=A.F.&aufull=La…
“Existential Fridays”—reflection in action	2018	Pediatr. Blood Cancer	["1545-5017", "1545-5009"]	65	6		Shand, J.C.	https://www.embase.com/search/results?subaction=viewrecord&id=L621787868&from=export U2 - L621787868	J.C. Shand, Division of Pediatric Hematology-Oncology, University of Rochester Medical Center, Rochester, NY, United States		10.1002/pbc.27004 LK - https://utrechtuniversity.on.worldcat.org/atoztitles/link?sid=EMBASE&sid=EMBASE&issn=15455017&id=doi:10.1002%2Fpbc.27004&atitle=%E2%80%9CExistential+Fridays%E2%80%9D%E2%80%94reflection+in+action&stitle=Pediatr.+Blood+Cancer&title=Pediatric+Blood+and+Cancer&volume=65&issue=6&spage=&epage=&aulast=Shand&aufirst=Jessica+C.&auinit=J.C.&aufull=Shand+J.C.&coden=PBCEA&isbn=&pages=-…
Decision making in the face of incurable high grade gliomas: A qualitative analysis	2018	Neuro-Oncology	1523-5866	20		i90	Lanzel, A.F. and Brock, K.E. and Rosenberg, A.R. and Baker, J.N. and Brown, A.E.C. and Mertens, A. and Pentz, R. and Wasilewski-Masker, K.	https://www.embase.com/search/results?subaction=viewrecord&id=L623098573&from=export U2 - L623098573	A.F. Lanzel, Emory University, Atlanta, GA, United States	BACKGROUND: For children/young adults with incurable high grade gliomas (HGGs), oncologists strive to align therapy with goals of care. Ethical challenges can arise around decision making for care. OBJECTIVE: Qualitatively evaluate factors impacting longitudinal decision making for patients with HGGs, their families and oncologists. METHODS: English-speaking patients ages 0-21 with diffuse intrin…	10.1093/neuonc/noy059 LK - https://utrechtuniversity.on.worldcat.org/atoztitles/link?sid=EMBASE&sid=EMBASE&issn=15235866&id=doi:10.1093%2Fneuonc%2Fnoy059&atitle=Decision+making+in+the+face+of+incurable+high+grade+gliomas%3A+A+qualitative+analysis&stitle=Neuro-Oncology&title=Neuro-Oncology&volume=20&issue=&spage=i90&epage=&aulast=Lanzel&aufirst=Ashley+F.&auinit=A.F.&aufull=Lanzel+A.F.&coden=&isbn=…
Tertiary prevention for patients with multiple myeloma	2018	HemaSphere	2572-9241	2		1060-1061	Kotoucek, P. and Bezergianov, R. and Enright, R. and Nagi, W. and Ondrusova, Z. and Orfao, A. and Stefanikova, Z. and Sedlak, J.	https://www.embase.com/search/results?subaction=viewrecord&id=L625922817&from=export U2 - L625922817	P. Kotoucek, Haematology, Broomfield Hospital, Chelmsford, United Kingdom	Background:Myeloma (MM) is a cancer derived from the immune system. The immune system is a part of the Psycho-neuro-endocrine-immune system (PNI) (Adler and Cohen, 1975). The noetic dimension has been defined and described as the highest level of the psychological function (Frankl, 2014) so influences the whole PNI. Present research in understanding the biology of myeloma is focused mainly on pre…	10.1097/HS9.0000000000000060 LK - https://utrechtuniversity.on.worldcat.org/atoztitles/link?sid=EMBASE&sid=EMBASE&issn=25729241&id=doi:10.1097%2FHS9.0000000000000060&atitle=Tertiary+prevention+for+patients+with+multiple+myeloma&stitle=HemaSphere&title=HemaSphere&volume=2&issue=&spage=1060&epage=1061&aulast=Kotoucek&aufirst=P.&auinit=P.&aufull=Kotoucek+P.&coden=&isbn=&pages=1060-1061&date=2018&aui…
Tracing the memories of persons facing advanced cancer through a life review intervention	2018	Palliative Med.	1477-030X	32	1	270	Da Rocha Rodrigues, M.G. and Colin, S.	https://www.embase.com/search/results?subaction=viewrecord&id=L622330521&from=export U2 - L622330521	M.G. Da Rocha Rodrigues, University of Applied Sciences and Health Geneva, Geneva, Switzerland	Background: Facing a life-threatening illness places the individual at the heart of existential questions. We developed an intervention, called Revie⊕, which target existential needs and was specifically designed for people with advanced cancer. The intervention promotes person's growth and dignity, which are tenets of a palliative care approach. The intervention driven by specialized nurses incl…	10.1177/0269216318769196 LK - https://utrechtuniversity.on.worldcat.org/atoztitles/link?sid=EMBASE&sid=EMBASE&issn=1477030X&id=doi:10.1177%2F0269216318769196&atitle=Tracing+the+memories+of+persons+facing+advanced+cancer+through+a+life+review+intervention&stitle=Palliative+Med.&title=Palliative+Medicine&volume=32&issue=1&spage=270&epage=&aulast=Da+Rocha+Rodrigues&aufirst=Maria+Goreti&auinit=M.G.&a…
Perception of patients with cancer towards quality and satisfaction on palliative care in Indonesia	2018	Palliative Med.	1477-030X	32	1	307-308	Susanti, D. and Setiyarini, S. and Effendy, C.	https://www.embase.com/search/results?subaction=viewrecord&id=L622330712&from=export U2 - L622330712	D. Susanti, Nursing, Jendral Achmad Yani Yogyakarta Health College, Yogyakarta, Indonesia	Background: Evaluation of palliative care is needed to understanding condition of treatment also increasing quality of care according to standard care. Objective: Understanding perception of cancer patient towards quality and satisfaction on palliative care in Central Hospital of Dr.Sardjito Yogyakarta. Methods: A mixed methods study was performed with sequential explanatory design, from Septembe…	10.1177/0269216318769196 LK - https://utrechtuniversity.on.worldcat.org/atoztitles/link?sid=EMBASE&sid=EMBASE&issn=1477030X&id=doi:10.1177%2F0269216318769196&atitle=Perception+of+patients+with+cancer+towards+quality+and+satisfaction+on+palliative+care+in+Indonesia&stitle=Palliative+Med.&title=Palliative+Medicine&volume=32&issue=1&spage=307&epage=308&aulast=Susanti&aufirst=Dwi&auinit=D.&aufull=Sus…
How to integrate palliative care into general practice in an oncology setting?	2018	Palliative Med.	1477-030X	32	1	6-7	Vittorina, Z.	https://www.embase.com/search/results?subaction=viewrecord&id=L622330850&from=export U2 - L622330850	Z. Vittorina, Istituto Oncologico Veneto, IRCCS, Clinical and Experimental Oncology Department, Padova, Italy	The early integration of palliative care (EIPC) in the trajectory of cancer patients, has been recognized as a priority objective to ensure the best quality of life (QoL). EIPC is associated with improved QoL, symptoms control, patient and caregiver satisfaction, end-of-life care, costs of care, and, potentially, survival. The ESMO, EAPC, ASCO and NCCN guidelines have inserted EIPC among the esse…	10.1177/0269216318769196 LK - https://utrechtuniversity.on.worldcat.org/atoztitles/link?sid=EMBASE&sid=EMBASE&issn=1477030X&id=doi:10.1177%2F0269216318769196&atitle=How+to+integrate+palliative+care+into+general+practice+in+an+oncology+setting%3F&stitle=Palliative+Med.&title=Palliative+Medicine&volume=32&issue=1&spage=6&epage=7&aulast=Vittorina&aufirst=Zagonel&auinit=Z.&aufull=Vittorina+Z.&coden=&…
Predictors of quality of life in older adult patients in lebanon	2018	Palliative Med.	1477-030X	32	1	218	Abu-Saad, H.H.	https://www.embase.com/search/results?subaction=viewrecord&id=L622331037&from=export U2 - L622331037	H.H. Abu-Saad, American University of Beirut, School of Nursing, Beirut, Lebanon	Purpose: The world population is rapidly aging. The most rapidly growing segment is that of people over 80 years. As a nation that bridges the cultures of the east and west, Lebanon reports the highest proportion of their population aged 65+ years among its countries in the Arab world, and is predicted to age rapidly in the first half of the 21st century. One distinctive aspect of aging in Lebano…	10.1177/0269216318769196 LK - https://utrechtuniversity.on.worldcat.org/atoztitles/link?sid=EMBASE&sid=EMBASE&issn=1477030X&id=doi:10.1177%2F0269216318769196&atitle=Predictors+of+quality+of+life+in+older+adult+patients+in+lebanon&stitle=Palliative+Med.&title=Palliative+Medicine&volume=32&issue=1&spage=218&epage=&aulast=Abu-Saad&aufirst=Huijer+Huda&auinit=H.H.&aufull=Abu-Saad+H.H.&coden=&isbn=&pag…
Preliminary validation of an spanish version of the new demoralisation scale (DS-II)	2018	Palliative Med.	1477-030X	32	1	237	Belar, A. and Arantzamendi, M. and Martinez, M. and Santesteban, Y. and Rodríguez, A. and Mutto, E. and Lopez, M. and Centeno, C.	https://www.embase.com/search/results?subaction=viewrecord&id=L622331099&from=export U2 - L622331099	A. Belar, Instituto Cultura y Sociedad, Universidad de Navarra, Pamplona, Spain	Background: Between 22% to 33% patients with cancer or advanced disease may experience a demoralization syndrome with more existential or spiritual suffering than psychological. To identify the case is necessary to develop therapeutic interventions. For this purpose, Kissane developed in 2004 the Demoralisation Scale (DS-I). From the original scale, Robinson, Kissane and cols., in 2016, refined a…	10.1177/0269216318769196 LK - https://utrechtuniversity.on.worldcat.org/atoztitles/link?sid=EMBASE&sid=EMBASE&issn=1477030X&id=doi:10.1177%2F0269216318769196&atitle=Preliminary+validation+of+an+spanish+version+of+the+new+demoralisation+scale+%28DS-II%29&stitle=Palliative+Med.&title=Palliative+Medicine&volume=32&issue=1&spage=237&epage=&aulast=Belar&aufirst=Alazne&auinit=A.&aufull=Belar+A.&coden=&…
Pre-validation of the transitoriness tool to assess patients' thoughts of death	2018	Palliative Med.	1477-030X	32	1	143-144	Zumstein-Shaha, M. and Sobral, G. and Chaudhry-Schaer, A.-C. and Pasche, J. and Bussy, C. and Ballabeni, P.	https://www.embase.com/search/results?subaction=viewrecord&id=L622331312&from=export U2 - L622331312	M. Zumstein-Shaha, Department of Health, Division of Nursing, Bern University of Applied Sciences, Bern, Switzerland	Purpose: The purposes of this study are to establish content validity of the newly developed instrument Transitoriness and to conduct a pre-test of this instrument in the target population. Background: Cancer remains associated with a potential fatal outcome. Patients with cancer experience shock and disruption in the short and long term. Knowing oneself to be suffering from this disease, patient…	10.1177/0269216318769196 LK - https://utrechtuniversity.on.worldcat.org/atoztitles/link?sid=EMBASE&sid=EMBASE&issn=1477030X&id=doi:10.1177%2F0269216318769196&atitle=Pre-validation+of+the+transitoriness+tool+to+assess+patients%27+thoughts+of+death&stitle=Palliative+Med.&title=Palliative+Medicine&volume=32&issue=1&spage=143&epage=144&aulast=Zumstein-Shaha&aufirst=Maya&auinit=M.&aufull=Zumstein-Shah…
Introducing advance care planning for patients with life-threatening pulmonary disease in the hospital setting - What do patients talk about?	2018	Palliative Med.	1477-030X	32	1	278	Hjorth, N.E. and Schaufel, M.A. and Haugen, D.F.	https://www.embase.com/search/results?subaction=viewrecord&id=L622331338&from=export U2 - L622331338	N.E. Hjorth, Sunniva Centre, Medical Department, Haraldsplass Deaconal Hospital, Bergen, Norway	Background and aim: Advance care planning (ACP) is a tool for communication about and mapping of patients' wishes, priorities and preferences for end-of-life care. ACP is not routinely used in any hospital in Norway. We have completed a project piloting ACP conversations at a Department of Thoracic Medicine in a Norwegian teaching hospital. The aims of this study were to explore which themes were…	10.1177/0269216318769196 LK - https://utrechtuniversity.on.worldcat.org/atoztitles/link?sid=EMBASE&sid=EMBASE&issn=1477030X&id=doi:10.1177%2F0269216318769196&atitle=Introducing+advance+care+planning+for+patients+with+life-threatening+pulmonary+disease+in+the+hospital+setting+-+What+do+patients+talk+about%3F&stitle=Palliative+Med.&title=Palliative+Medicine&volume=32&issue=1&spage=278&epage=&aulast…
People living with progressive frailty in the community: Coping, struggling and then being overwhelmed	2018	Palliative Med.	1477-030X	32	1	109	Lloyd, A. and Kendall, M. and Murray, S.	https://www.embase.com/search/results?subaction=viewrecord&id=L622331434&from=export U2 - L622331434	A. Lloyd, Centre for Education and Research, St Columb's Hospice, Edinburgh, United Kingdom	Background: Multidimensional end of life trajectories have been outlined for people reaching the end of life with organ failure and cancer. From a qualitative longitudinal study of people living with frailty we have previously described three distinct multidimensional patterns-coping, struggling or becoming overwhelmed. We sought to consider if these are three different trajectories or three part…	10.1177/0269216318769196 LK - https://utrechtuniversity.on.worldcat.org/atoztitles/link?sid=EMBASE&sid=EMBASE&issn=1477030X&id=doi:10.1177%2F0269216318769196&atitle=People+living+with+progressive+frailty+in+the+community%3A+Coping%2C+struggling+and+then+being+overwhelmed&stitle=Palliative+Med.&title=Palliative+Medicine&volume=32&issue=1&spage=109&epage=&aulast=Lloyd&aufirst=Anna&auinit=A.&aufull=…
Palliative sedation in specialized palliative care - A study of current practise	2018	Palliative Med.	1477-030X	32	1	166	Nordén, C. and Häggström, O. and Rosso, A. and Furst, C.J.	https://www.embase.com/search/results?subaction=viewrecord&id=L622331669&from=export U2 - L622331669	C. Nordén, Palliativ Vard Och ASIH, Ystad, Sweden	Background: For a small number of patients, available interventions fail to provide symptom relief. Palliative sedation (PS) can be used as a last resource. Further, patients sometimes express a wish for sedation in the face of unbearable symptom. Many drugs used for symptom control have sedative properties or side effects leading to reduced consciousness. A national Swedish study from 2006 repor…	10.1177/0269216318769196 LK - https://utrechtuniversity.on.worldcat.org/atoztitles/link?sid=EMBASE&sid=EMBASE&issn=1477030X&id=doi:10.1177%2F0269216318769196&atitle=Palliative+sedation+in+specialized+palliative+care+-+A+study+of+current+practise&stitle=Palliative+Med.&title=Palliative+Medicine&volume=32&issue=1&spage=166&epage=&aulast=Nord%C3%A9n&aufirst=Charlotte&auinit=C.&aufull=Nord%C3%A9n+C.&…
Frequency, intensity and correlates of financial distress among advanced cancer patients assessed in a supportive care outpatient center	2018	Palliative Med.	1477-030X	32	1	264	Delgado Guay, M. and De La Cruz, M. and Williams, J. and Bruera, E.	https://www.embase.com/search/results?subaction=viewrecord&id=L622331897&from=export U2 - L622331897	M. Delgado Guay, Palliative, Rehabilitation, and Integrative Medicine, University of Texas MD Anderson Cancer Center, Houston, United States	Background: Advanced cancer patients(AdCa) and their caregivers often experience physical, psychological, social, existential/spiritual distress and financial distress associated with the disease or its treatment. Regular assessments of these issues in the outpatient setting are limited or no available. We modified the Edmonton Symptom Assessment Scale adding two items following the same scale(0 …	10.1177/0269216318769196 LK - https://utrechtuniversity.on.worldcat.org/atoztitles/link?sid=EMBASE&sid=EMBASE&issn=1477030X&id=doi:10.1177%2F0269216318769196&atitle=Frequency%2C+intensity+and+correlates+of+financial+distress+among+advanced+cancer+patients+assessed+in+a+supportive+care+outpatient+center&stitle=Palliative+Med.&title=Palliative+Medicine&volume=32&issue=1&spage=264&epage=&aulast=Delg…
The practice of spiritual care at the end of life: Experiences of spiritual caregivers	2018	Palliative Med.	1477-030X	32	1	150	Koper, I. and Pasman, H.R.W. and Schweitzer, B. and Onwuteaka-Philipsen, B.D.	https://www.embase.com/search/results?subaction=viewrecord&id=L622331939&from=export U2 - L622331939	I. Koper, VU Medical Center, Amsterdam Public Health, Amsterdam, Netherlands	Background/aims: Spiritual care is considered vital in palliative care. However, little is known about the practice of spiritual care. In this study we describe the practice of spiritual care in the primary care setting by analysing case descriptions from the perspective of spiritual caregivers. Methods: Online survey filled in by 31 spiritual caregivers in which they described a recent case in w…	10.1177/0269216318769196 LK - https://utrechtuniversity.on.worldcat.org/atoztitles/link?sid=EMBASE&sid=EMBASE&issn=1477030X&id=doi:10.1177%2F0269216318769196&atitle=The+practice+of+spiritual+care+at+the+end+of+life%3A+Experiences+of+spiritual+caregivers&stitle=Palliative+Med.&title=Palliative+Medicine&volume=32&issue=1&spage=150&epage=&aulast=Koper&aufirst=Ian&auinit=I.&aufull=Koper+I.&coden=&isb…
Demoralization at the end-of-life - Preliminary data from a pilot bicenter study	2018	Palliative Med.	1477-030X	32	1	285	Miniotti, M. and Pavan, S. and Zannetti, M. and Zizzi, F. and Valle, A. and Leombruni, P.	https://www.embase.com/search/results?subaction=viewrecord&id=L622332039&from=export U2 - L622332039	M. Miniotti, Neuroscience, University of Turin, Turin, Italy	Research aims: The condition of existential suffering, lowered morale and poor coping, referred as “demoralization syndrome” (DS), is frequent in advanced cancer and deserving to be assessed in cross-cultural contexts. At the present time, only few studies address DS in Italian settings, with an increased risk of underestimating and undertreating the phenomenon. This study aims to investigate the…	10.1177/0269216318769196 LK - https://utrechtuniversity.on.worldcat.org/atoztitles/link?sid=EMBASE&sid=EMBASE&issn=1477030X&id=doi:10.1177%2F0269216318769196&atitle=Demoralization+at+the+end-of-life+-+Preliminary+data+from+a+pilot+bicenter+study&stitle=Palliative+Med.&title=Palliative+Medicine&volume=32&issue=1&spage=285&epage=&aulast=Miniotti&aufirst=Marco&auinit=M.&aufull=Miniotti+M.&coden=&isb…
Effects of mindfulness meditation on quality of life in adults with advanced cancer and family caregivers: A randomized pilot	2018	J. Clin. Oncol.	1527-7755	36	15		Johns, S.A. and Beck-Coon, K.A. and Brown, L.F. and Stutz, P.V. and Daggy, J.K. and Tang, Q. and Pell, J.A. and Newton, E.V. and Helft, P.R.	https://www.embase.com/search/results?subaction=viewrecord&id=L625974487&from=export U2 - L625974487	S.A. Johns	Background: Patients with advanced cancer often avoid emotionally sensitive discussions with family caregivers (FCGs) about their end-of-life (EOL) treatment preferences. Avoidance of these advance care planning (ACP) discussions inhibits EOL preparations and may reduce quality of life (QoL) for both patients and FCGs. Most ACP interventions fail to address emotional barriers that hinder timely A…	10.1200/JCO.2018.36.15_suppl.10096 LK - https://utrechtuniversity.on.worldcat.org/atoztitles/link?sid=EMBASE&sid=EMBASE&issn=15277755&id=doi:10.1200%2FJCO.2018.36.15_suppl.10096&atitle=Effects+of+mindfulness+meditation+on+quality+of+life+in+adults+with+advanced+cancer+and+family+caregivers%3A+A+randomized+pilot&stitle=J.+Clin.+Oncol.&title=Journal+of+Clinical+Oncology&volume=36&issue=15&spage=&ep…
Surviving cancer between demoralization and hope: A cross-sectional assessment and clinical implications	2018	J. Clin. Oncol.	1527-7755	36	15		Airoldi, M. and Botto, R. and Bovero, A. and Torta, R. and Ieraci, V.	https://www.embase.com/search/results?subaction=viewrecord&id=L625974788&from=export U2 - L625974788	M. Airoldi	Background: Cancer deeply impacts on psychological and existential well-being. In this regard, demoralization is a common response to the perceived sense of loss elicited by cancer. Vice versa, hope represents a crucial resource for cancer patients. This cross-sectional study aimed to explore demoralization and hope in cancer survivors, examining their relationship with other psychological and ph…	10.1200/jco.2018.36.15_suppl.e22071 LK - https://utrechtuniversity.on.worldcat.org/atoztitles/link?sid=EMBASE&sid=EMBASE&issn=15277755&id=doi:10.1200%2Fjco.2018.36.15_suppl.e22071&atitle=Surviving+cancer+between+demoralization+and+hope%3A+A+cross-sectional+assessment+and+clinical+implications&stitle=J.+Clin.+Oncol.&title=Journal+of+Clinical+Oncology&volume=36&issue=15&spage=&epage=&aulast=Airoldi…
When the drug of choice is the treatment of choice	2018	Psycho-Oncology	1099-1611	27		42	Marcus, J.	https://www.embase.com/search/results?subaction=viewrecord&id=L620838051&from=export U2 - L620838051	J. Marcus, Cleveland Clinic Taussig Cancer Institute, United States	Background/Purpose: Opiates are still considered the “gold standard” of pain management with advanced oncologic malignancies. The challenges of treating a patient with documented substance abuse disorder are multi-faceted requiring involvement and coordination of an interdisciplinary team consisting of oncologists, palliative care, and psychology. Methods: The current opioid crisis necessitates r…	10.1002/pon.4622 LK - https://utrechtuniversity.on.worldcat.org/atoztitles/link?sid=EMBASE&sid=EMBASE&issn=10991611&id=doi:10.1002%2Fpon.4622&atitle=When+the+drug+of+choice+is+the+treatment+of+choice&stitle=Psycho-Oncology&title=Psycho-Oncology&volume=27&issue=&spage=42&epage=&aulast=Marcus&aufirst=Joel&auinit=J.&aufull=Marcus+J.&coden=&isbn=&pages=42-&date=2018&auinit1=J&auinitm=
Taking psychedelics seriously	2018	J. Pain Symptom Manage.	1873-6513	55	2	567	Byock, I. and Grob, C.	https://www.embase.com/search/results?subaction=viewrecord&id=L621052692&from=export U2 - L621052692	I. Byock, Providence Institute for Human Caring, Redondo Beach, CA, United States	Objectives •Identify types of suffering of a psychological, emotional, social, spiritual, or existential nature that are potential indications for supervised therapy involving psychedelic medications, as well as important contraindications to this class of drugs. •Apply findings from the evidence base of clinical research of psychedelic therapies to the treatment of persistent depression, existen…
Antiproliferative effect of a dual topoisomerase I and II inhibitor on gynecological tumors	2018	Oncol. Res. Treat.	2296-5262	41		44	Flörkemeier, I. and Steinhauer, T.N. and Clement, B. and Bauerschlag, D.	https://www.embase.com/search/results?subaction=viewrecord&id=L621265352&from=export U2 - L621265352	I. Flörkemeier, Universitatsklinikum Schleswig-Holstein, Campus Kiel, Klinik fur Gynakologie und Geburtshilfe, Kiel, Germany	Purpose: Ovarian cancer is one of the most frequent malignant tumor diseases in gynecology with the highest rate of mortality.1 Insufficient therapeutic options make research on cytostatics such as aza-analogous benzo[c]phenanthridines, existential. P8D6 belongs to this category and is an effective inductor of apoptosis by acting as a dual topoisomerase inhibitor. Its marked proliferation inhibit…	10.1159/000487109 LK - https://utrechtuniversity.on.worldcat.org/atoztitles/link?sid=EMBASE&sid=EMBASE&issn=22965262&id=doi:10.1159%2F000487109&atitle=Antiproliferative+effect+of+a+dual+topoisomerase+I+and+II+inhibitor+on+gynecological+tumors&stitle=Oncol.+Res.+Treat.&title=Oncology+Research+and+Treatment&volume=41&issue=&spage=44&epage=&aulast=Fl%C3%B6rkemeier&aufirst=I.&auinit=I.&aufull=Fl%C3%B…
Development of a psycho-oncological intervention for partners of patients with hemato-oncological diseases - A pilot study	2018	Oncol. Res. Treat.	2296-5262	41		138	Hallensleben, N. and Gerdau, I. and Hoenig, K. and Koslowski, D. and Mehnert, A. and Ernst, J.	https://www.embase.com/search/results?subaction=viewrecord&id=L621265386&from=export U2 - L621265386	N. Hallensleben, University of Leipzig, Department of Medical Psychology and Medical Sociology, Leipzig, Germany	Purpose: Suffering from cancer confronts also the patient's partner with a variety of psychosocial challenges. Especially in hemato-oncologic diagnosis, this can often be characterized by a long-lasting existential threat to the patient. The partners are an important resource for the patient. To date, psycho-oncological interventions specifically for partners of hemato- oncological patients are s…	10.1159/000487109 LK - https://utrechtuniversity.on.worldcat.org/atoztitles/link?sid=EMBASE&sid=EMBASE&issn=22965262&id=doi:10.1159%2F000487109&atitle=Development+of+a+psycho-oncological+intervention+for+partners+of+patients+with+hemato-oncological+diseases+-+A+pilot+study&stitle=Oncol.+Res.+Treat.&title=Oncology+Research+and+Treatment&volume=41&issue=&spage=138&epage=&aulast=Hallensleben&aufirst…
Meaning centered psychotherapy: The state of the art	2018	Curr. Psychiatry Rev.	["1875-6441", "1573-4005"]	14	3	152-159	da Ponte, G. and Santo, J.E. and Santos, H. and Gameiro, Z. and Gomes, J. and Ouakinin, S.	https://www.embase.com/search/results?subaction=viewrecord&id=L2001613999&from=export U2 - L2001613999	G. da Ponte, Department of Psychiatry and Mental Health, Centro Hospitalar Barreiro-Montijo, Barreiro, Portugal	Background: Meaning Centered Psychotherapy (MCP) was developed by Breitbart and collaborators for patients with advanced cancer and suffering from an existential distress in the face of death. It was first settled in a group format (MCGP) and subsequently has been adapted to an individualized format (IMCP). To this point, MCP is adapted to cancer caregivers (MCP-C), cancer survivors (MCGP-CS), be…	10.2174/1573400514666180821103230 LK - https://utrechtuniversity.on.worldcat.org/atoztitles/link?sid=EMBASE&sid=EMBASE&issn=18756441&id=doi:10.2174%2F1573400514666180821103230&atitle=Meaning+centered+psychotherapy%3A+The+state+of+the+art&stitle=Curr.+Psychiatry+Rev.&title=Current+Psychiatry+Reviews&volume=14&issue=3&spage=152&epage=159&aulast=da+Ponte&aufirst=Guida&auinit=G.&aufull=da+Ponte+G.&co…
Easing existential distress in pediatric cancer care	2018	Pediatr. Oncol.	["2191-0812", "1613-5318"]		9783319613901	189-201	Currin-McCulloch, J. and Proserpio, T. and Podda, M. and Clerici, C.A.	https://www.embase.com/search/results?subaction=viewrecord&id=L619938543&from=export U2 - L619938543	J. Currin-McCulloch, University of Texas at Austin, Austin, TX, United States	Children with serious illnesses may have special needs that are not strictly clinical in nature and that are not always easily discerned. The capacity to detect and respond to this type of need becomes an increasingly important focus in palliative care. Spiritual care falls within this sphere of interest, for both the child with an illness and their family. In the care of children with advanced c…	10.1007/978-3-319-61391-8_9 LK - https://utrechtuniversity.on.worldcat.org/atoztitles/link?sid=EMBASE&sid=EMBASE&issn=21910812&id=doi:10.1007%2F978-3-319-61391-8_9&atitle=Easing+existential+distress+in+pediatric+cancer+care&stitle=Pediatr.+Oncol.&title=Pediatric+Oncology&volume=&issue=9783319613901&spage=189&epage=201&aulast=Currin-McCulloch&aufirst=Jennifer&auinit=J.&aufull=Currin-McCulloch+J.&c…
Assessment of mothers’ attitude toward chemotherapy treatment for pediatric in oncology units hospital margin in Babylon city	2018	Indian J. Public Health Res. Dev.	["0976-5506", "0976-0245"]	9	3	218-222	Hasan, A.M.A.	https://www.embase.com/search/results?subaction=viewrecord&id=L621580871&from=export U2 - L621580871	A.M.A. Hasan, Department of Pediatric and Mental Health Nursing, College of Nursing, University of Babylon, Hillah city, Iraq	Cancer is leading cause of death worldwide, whereby more than 10 million people are diagnosed with cancer and 6 million deaths take place annually It has been estimated that there will be 15 million new cases every year by 2020 The current data on cancer incidence is not available due to unavailability of regular cancer registry system at national level. profound psychosocial and existential dist…	10.5958/0976-5506.2018.00212.7 LK - https://utrechtuniversity.on.worldcat.org/atoztitles/link?sid=EMBASE&sid=EMBASE&issn=09765506&id=doi:10.5958%2F0976-5506.2018.00212.7&atitle=Assessment+of+mothers%E2%80%99+attitude+toward+chemotherapy+treatment+for+pediatric+in+oncology+units+hospital+margin+in+Babylon+city&stitle=Indian+J.+Public+Health+Res.+Dev.&title=Indian+Journal+of+Public+Health+Research+…
Meaning centered psychotherapy group for caregivers of palliative cancer	2018	Supportive Care Cancer	1433-7339	26	2	S220	Zemaitis, A. and Bulotiene, G.	https://www.embase.com/search/results?subaction=viewrecord&id=L622327597&from=export U2 - L622327597	A. Zemaitis, Vilnius University, Faculty of Medicine, Vilnius, Lithuania	Introduction Taking care of family members ill with advanced cancer causes a significant psychological problem. There is a lack of interventions addressing existential issues in caregivers. Meaning Centered Psychotherapy (MCP) is a psychotherapeutic intervention which includes new treatment approaches designed to enhance the spiritual well-being and meaning of life. Objectives The objective of ou…	10.1007/s00520-018-4193-2 LK - https://utrechtuniversity.on.worldcat.org/atoztitles/link?sid=EMBASE&sid=EMBASE&issn=14337339&id=doi:10.1007%2Fs00520-018-4193-2&atitle=Meaning+centered+psychotherapy+group+for+caregivers+of+palliative+cancer&stitle=Supportive+Care+Cancer&title=Supportive+Care+in+Cancer&volume=26&issue=2&spage=S220&epage=&aulast=Zemaitis&aufirst=A.&auinit=A.&aufull=Zemaitis+A.&coden…
The role of the spiritual care as an essential aspect of palliative care	2018	Supportive Care Cancer	1433-7339	26	2	S205	Lalic, N.	https://www.embase.com/search/results?subaction=viewrecord&id=L622327750&from=export U2 - L622327750	N. Lalic, Institue for Pulmonary Diseases of Vojvodina, Department for pulmonary oncology, Novi Sad, Serbia	Introduction The spiritual dimension of patients at the end of life manifests itself through questions such as “Why me?”, “What happens when I die ?”, “Is there meaning in life?” and is often ignored by clinicians fearful ofmaking things worse. It is necessary to provide a holistic approach to help promote a collaborative process in attending to the various physical, psychological, social, and sp…	10.1007/s00520-018-4193-2 LK - https://utrechtuniversity.on.worldcat.org/atoztitles/link?sid=EMBASE&sid=EMBASE&issn=14337339&id=doi:10.1007%2Fs00520-018-4193-2&atitle=The+role+of+the+spiritual+care+as+an+essential+aspect+of+palliative+care&stitle=Supportive+Care+Cancer&title=Supportive+Care+in+Cancer&volume=26&issue=2&spage=S205&epage=&aulast=Lalic&aufirst=N.&auinit=N.&aufull=Lalic+N.&coden=&isbn…
Financialdistressamongadvancedcancerpatients assessed in a supportive care outpatient center	2018	Supportive Care Cancer	1433-7339	26	2	S135	Delgado-Guay, M. and De La Cruz, M.G. and Williams, J.L. and Bruera, E.	https://www.embase.com/search/results?subaction=viewrecord&id=L622328094&from=export U2 - L622328094	M. Delgado-Guay, University of Texas, MD Anderson Cancer Center, Palliative Care and Rehabilitation, Houston, United States	Introduction Advanced cancer patients(AdCa) experience physical, psychological, existential/spiritual distress and financial distress(FD) associated with the disease or treatment. Regular assessments of these issues in the outpatient-setting are limited. Objectives To determine the frequency, intensity and correlates of self-reported FD (Distress/Suffering experienced secondary to financial issue…	10.1007/s00520-018-4193-2 LK - https://utrechtuniversity.on.worldcat.org/atoztitles/link?sid=EMBASE&sid=EMBASE&issn=14337339&id=doi:10.1007%2Fs00520-018-4193-2&atitle=Financialdistressamongadvancedcancerpatients+assessed+in+a+supportive+care+outpatient+center&stitle=Supportive+Care+Cancer&title=Supportive+Care+in+Cancer&volume=26&issue=2&spage=S135&epage=&aulast=Delgado-Guay&aufirst=M.&auinit=M.&…
Cancer patients interests in participation in cancer rehabilitation: A postal survey	2018	Supportive Care Cancer	1433-7339	26	2	S285	Ohlsson-Nevo, E. and Alkebro, I. and Ahlgren, J.	https://www.embase.com/search/results?subaction=viewrecord&id=L622328147&from=export U2 - L622328147	E. Ohlsson-Nevo, Örebro University, School of Health and Medical Sciences, Örebro, Sweden	Introduction Rehabilitation for cancer patients aims at preventing and reducing the physical, mental, social and existential consequences of a cancer disease and its treatment. Cancer rehabilitation efforts should give the patient support according to their individual needs to with the purpose of to live as good a life as possible. Objectives The present study is part of a larger project, with th…	10.1007/s00520-018-4193-2 LK - https://utrechtuniversity.on.worldcat.org/atoztitles/link?sid=EMBASE&sid=EMBASE&issn=14337339&id=doi:10.1007%2Fs00520-018-4193-2&atitle=Cancer+patients+interests+in+participation+in+cancer+rehabilitation%3A+A+postal+survey&stitle=Supportive+Care+Cancer&title=Supportive+Care+in+Cancer&volume=26&issue=2&spage=S285&epage=&aulast=Ohlsson-Nevo&aufirst=E.&auinit=E.&aufull…
A multidisciplinary pain tumor board to improve quality of life	2018	J. Palliative Med.	1557-7740	21	5	A10	Zarrabi, A.J. and Singh, V. and Lal, A. and Prologo, D. and Curseen, K.	https://www.embase.com/search/results?subaction=viewrecord&id=L622619486&from=export U2 - L622619486	A.J. Zarrabi, Emory University School of Medicine Atlanta, GA, United States	Description: Background: Expertly addressing and improving quality of life (QOL) in patients with serious illnesses involves a team-based approach. Academic medical centers are increasingly promoting interdisciplinary boards to address the needs of patients with life-limiting diseases. Emory University established a multidisciplinary pain tumor board in April 2017 where patients are presented mon…	10.1089/jpm.2018.29007.abstract LK - https://utrechtuniversity.on.worldcat.org/atoztitles/link?sid=EMBASE&sid=EMBASE&issn=15577740&id=doi:10.1089%2Fjpm.2018.29007.abstract&atitle=A+multidisciplinary+pain+tumor+board+to+improve+quality+of+life&stitle=J.+Palliative+Med.&title=Journal+of+Palliative+Medicine&volume=21&issue=5&spage=A10&epage=&aulast=Zarrabi&aufirst=Ali+John&auinit=A.J.&aufull=Zarrabi…
Topical lavender for pain in hospice	2018	Postgrad. Med.	1941-9260	130		51-52	Meyer-Junco, L. and Wielgosz, K. and Fiorenza, L.	https://www.embase.com/search/results?subaction=viewrecord&id=L623799984&from=export U2 - L623799984	L. Meyer-Junco, University of Illinois at Chicago, College of Pharmacy at Rockford, Rockford, IL, United States	Purpose Pain is a common and distressing symptom for both hospice patients and their families. In addition to the physical dimension of pain, end-of-life pain may also be comprised of psychological, spiritual, and existential pain. Traditional analgesics, however, may not effectively treat the multidimensional total pain experienced by hospice patients. Complicating this further, patients may be …	10.1080/00325481.2018.1512253 LK - https://utrechtuniversity.on.worldcat.org/atoztitles/link?sid=EMBASE&sid=EMBASE&issn=19419260&id=doi:10.1080%2F00325481.2018.1512253&atitle=Topical+lavender+for+pain+in+hospice&stitle=Postgrad.+Med.&title=Postgraduate+Medicine&volume=130&issue=&spage=51&epage=52&aulast=Meyer-Junco&aufirst=Laura&auinit=L.&aufull=Meyer-Junco+L.&coden=&isbn=&pages=51-52&date=2018&a…
Experiences of newly diagnosed cancer patients in confronting the finitudes of life: A qualitative systematic review protocol	2018	JBI Database Syst. Rev. Implement. Rep.	2202-4433	16	12	2288-2294	Stanic, J. and Perrenoud, B. and Rochat, E. and Ballabeni, P. and Jaques, C. and Schaer-Chaudhry, A.-C. and Zumstein-Shaha, M.	https://www.embase.com/search/results?subaction=viewrecord&id=L627080708&from=export U2 - L627080708	M. Zumstein-Shaha, Bern University of Applied Sciences, Department of Health, Division of Nursing Research, Bern, Switzerland	Review question: What is the experience of newly diagnosed patients with cancer when facing the finitude of life and undergoing initial anti-cancer treatment?	10.11124/JBISRIR-2017-003621 LK - https://utrechtuniversity.on.worldcat.org/atoztitles/link?sid=EMBASE&sid=EMBASE&issn=22024433&id=doi:10.11124%2FJBISRIR-2017-003621&atitle=Experiences+of+newly+diagnosed+cancer+patients+in+confronting+the+finitudes+of+life%3A+A+qualitative+systematic+review+protocol&stitle=JBI+Database+Syst.+Rev.+Implement.+Rep.&title=JBI+Database+of+Systematic+Reviews+and+Implem…
The relation of perceived meaning of life, meaning of illness and anxious-depressive symptoms among cancer patients	2017	Eur. J. Ment. Health	["1788-7119", "1788-4934"]	12	2	230-241	Elekes, S.	https://www.embase.com/search/results?subaction=viewrecord&id=L620016976&from=export U2 - L620016976	S. Elekes, Sapientia College of Theology of Religious Orders, Piarista köz 1., Budapest, Hungary	Our research is based on the literature that shows meaningfulness is a correlate of mental health both in the general population and in the case of patients with a serious illness such as cancer. We had two major goals: 1) to identify the meaning-categories patients find in their illness; 2) to test the relationships between perceived meaning of life, meaning of illness and negative indicators of…	10.5708/EJMH.12.2017.2.7 LK - https://utrechtuniversity.on.worldcat.org/atoztitles/link?sid=EMBASE&sid=EMBASE&issn=17887119&id=doi:10.5708%2FEJMH.12.2017.2.7&atitle=The+relation+of+perceived+meaning+of+life%2C+meaning+of+illness+and+anxious-depressive+symptoms+among+cancer+patients&stitle=Eur.+J.+Ment.+Health&title=European+Journal+of+Mental+Health&volume=12&issue=2&spage=230&epage=241&aulast=Ele…
Palliative care in patients with advanced lung cancer	2017	J. Intern. Med. Taiwan	1016-7390	28	6	325-333	Tsai, M.-H. and Ko, S.-C.	https://www.embase.com/search/results?subaction=viewrecord&id=L621290458&from=export U2 - L621290458		Lung cancer is the most common cancer globally and is the leading cause of cancer death in both men and women in Taiwan. Patients with advanced lung cancer suffer from progressive dyspnea, pain cough, stridor, hemoptysis, fatigue, anxiety and depression, etc. The significant symptom burden can adversely affect patients' quality of life, adding more to the constellation of physical, emotional, psy…	10.6314/JIMT.2017.28(6)02 LK - https://utrechtuniversity.on.worldcat.org/atoztitles/link?sid=EMBASE&sid=EMBASE&issn=10167390&id=doi:10.6314%2FJIMT.2017.28%286%2902&atitle=Palliative+care+in+patients+with+advanced+lung+cancer&stitle=J.+Intern.+Med.+Taiwan&title=Journal+of+Internal+Medicine+of+Taiwan&volume=28&issue=6&spage=325&epage=333&aulast=Tsai&aufirst=Meng-Hsiu&auinit=M.-H.&aufull=Tsai+M.-H.&…
Perceptions and enablers of psychosocial care guideline implementation in a radiation oncology setting: A pilot study	2017	Asia-Pac. J. Clin. Oncol.	1743-7563	13		22	MacKenzie, L. and Kelly, M. and Lawson, S. and Grady, A. and McSkimming, A. and Kelly, B. and Waller, A.	https://www.embase.com/search/results?subaction=viewrecord&id=L619390246&from=export U2 - L619390246	L. MacKenzie, School of Medicine and Public Health, Faculty of Health and Medicine, University of Newcastle, Callaghan, NSW, Australia	Background: Guidelines for the psychosocial care of adults with cancer recommend that the cancer treatment team invites patients to discuss physical, emotional, relationship, sexuality, existential and spiritual concerns. To develop strategies for implementing these guidelines and improving psychosocial cancer care at a radiation oncology treatment center, there is a need to assess staff and pati…	10.1111/ajco.12813 LK - https://utrechtuniversity.on.worldcat.org/atoztitles/link?sid=EMBASE&sid=EMBASE&issn=17437563&id=doi:10.1111%2Fajco.12813&atitle=Perceptions+and+enablers+of+psychosocial+care+guideline+implementation+in+a+radiation+oncology+setting%3A+A+pilot+study&stitle=Asia-Pac.+J.+Clin.+Oncol.&title=Asia-Pacific+Journal+of+Clinical+Oncology&volume=13&issue=&spage=22&epage=&aulast=MacKe…
Patient-reported cognitive concerns and quality of life in brain metastases	2017	Neuro-Oncology	1523-5866	19		vi137	Richard, N. and Shultz, D. and Laperriere, N. and Berlin, A. and Conrad, T. and Millar, B.-A. and Bernstein, M. and Kongkham, P. and Zadeh, G. and Edelstein, K.	https://www.embase.com/search/results?subaction=viewrecord&id=L619946671&from=export U2 - L619946671	N. Richard, Princess Margaret Cancer Centre, Toronto, ON, Canada	BACKGROUND: While treatment options for brain metastases continue to evolve, prognosis remains poor for morbidity and survival. Quality of life (QOL) is increasingly emphasized and assessed via patient-reported outcomes. Although studies show most patients are cognitively impaired on objective testing, few have explored patients' subjective cognitive concerns in relation to other aspects of QOL. …	10.1093/neuonc/nox168 LK - https://utrechtuniversity.on.worldcat.org/atoztitles/link?sid=EMBASE&sid=EMBASE&issn=15235866&id=doi:10.1093%2Fneuonc%2Fnox168&atitle=Patient-reported+cognitive+concerns+and+quality+of+life+in+brain+metastases&stitle=Neuro-Oncology&title=Neuro-Oncology&volume=19&issue=&spage=vi137&epage=&aulast=Richard&aufirst=Nadine&auinit=N.&aufull=Richard+N.&coden=&isbn=&pages=vi137-…
What do patients want at the end of life?-East vs West	2017	J. Thorac. Oncol.	1556-1380	12	11	S1714-S1715	Okamoto, H. and Kunikane, H.	https://www.embase.com/search/results?subaction=viewrecord&id=L620147266&from=export U2 - L620147266	H. Okamoto, Department of Respiratory Medicine and Medical Oncology, Yokohama Municipal Citizen'S Hospital, Yokohama, Japan	Although advance care planning (ACP) may prevent non-beneficial care that is discordant with patient wishes at the end-of-life (EOL), nearly 40% of bereaved families in the US said their loved ones had not discussed their EOL care preferences with them (Narang et al, JAMA Oncol 2015). Fewer Japanese studies on EOL discussions (EOLd) with patients have been reported than studies in Western countri…
Unmet care needs of cancer survivors in 9 asia-pacific countries: Results from the step study	2017	Cancer Nurs.	1538-9804	40	6	E6	Molassiotis, A. and Yates, P. and Li, Q. and So, W. and Pongthavornkamol, K. and Pittayapan, P. and Komatsu, H. and Thandar, M. and Yi, M. and Chacko, S.T. and Butcon, J. and Wyld, D. and Chan, R.	https://www.embase.com/search/results?subaction=viewrecord&id=L624693858&from=export U2 - L624693858	A. Molassiotis, School of Nursing, Hong Kong Polytechnic University, Hong Kong, Hong Kong	Purpose: To examine the supportive care needs of patients with cancer after completion of first line treatments and into survivorship in 9 Asia-Pacific countries using Australian data as benchmark. Background & Significance: The Asia-Pacific region has a substantial cancer burden, accounting for over 30% of all cases worldwide, and this is projected to almost double in the next decade. The cure o…	10.1097/NCC.0000000000000555 LK - https://utrechtuniversity.on.worldcat.org/atoztitles/link?sid=EMBASE&sid=EMBASE&issn=15389804&id=doi:10.1097%2FNCC.0000000000000555&atitle=Unmet+care+needs+of+cancer+survivors+in+9+asia-pacific+countries%3A+Results+from+the+step+study&stitle=Cancer+Nurs.&title=Cancer+Nursing&volume=40&issue=6&spage=E6&epage=&aulast=Chan&aufirst=Raymond&auinit=R.&aufull=Chan+R.&co…
Lost in translation: Adolescents and young adults use words of hope to express their spirituality.	2017	J. Clin. Oncol.	1527-7755	35	31	185	Barton, K.S. and Tate, T.P. and Rosenberg, A.R.	https://www.embase.com/search/results?subaction=viewrecord&id=L625817475&from=export U2 - L625817475	K.S. Barton	Background: Adolescents and Young Adults (AYAs) with cancer are at risk for poor psychosocial outcomes, in part because cancer may disrupt developmental processes such as spiritual questioning. Indeed, spirituality may enable hope, meaning, and purpose, in turn facilitating the adjustment to cancer. The need to address spirituality has been established among adult patients, how to do so in an AYA…	10.1200/JCO.2017.35.31_suppl.185 LK - https://utrechtuniversity.on.worldcat.org/atoztitles/link?sid=EMBASE&sid=EMBASE&issn=15277755&id=doi:10.1200%2FJCO.2017.35.31_suppl.185&atitle=Lost+in+translation%3A+Adolescents+and+young+adults+use+words+of+hope+to+express+their+spirituality.&stitle=J.+Clin.+Oncol.&title=Journal+of+Clinical+Oncology&volume=35&issue=31&spage=185&epage=&aulast=Barton&aufirst=K…
Comprehensive distress screening and referral at a tertiary cancer center.	2017	J. Clin. Oncol.	1527-7755	35	31	134	Loggers, E.T. and King, S.D.W. and Fann, J.R. and McMillin, K.K. and David, J.H.N. and Harlow, L.M. and Horak, P. and Yi, J.C. and Kusnir-Wong, T. and Jagels, B. and Shannon-Dudley, M.	https://www.embase.com/search/results?subaction=viewrecord&id=L625817633&from=export U2 - L625817633	E.T. Loggers	Background: Addressing distress in cancer patients is now broadly recognized as critical to well-being and associated with increased survival. Cancer centers are developing innovative distress screening methods; we describe our novel process and results. Methods: New patients from 9/2015 to 3/2017 received an email requesting completion of a 44-item web-based survey assessing depression (2-item P…	10.1200/JCO.2017.35.31_suppl.134 LK - https://utrechtuniversity.on.worldcat.org/atoztitles/link?sid=EMBASE&sid=EMBASE&issn=15277755&id=doi:10.1200%2FJCO.2017.35.31_suppl.134&atitle=Comprehensive+distress+screening+and+referral+at+a+tertiary+cancer+center.&stitle=J.+Clin.+Oncol.&title=Journal+of+Clinical+Oncology&volume=35&issue=31&spage=134&epage=&aulast=Loggers&aufirst=Elizabeth+Trice&auinit=E.T…
Embracing the complexity of religion in relation to spiritual wellbeing (SWB): Findings from the international validation study of the EORTC QLQ-SWB32	2017	Qual. Life Res.	1573-2649	26	1	58-59	Vivat, B. and Young, T. and Winstanley, J. and Arraras, J.I. and Black, K. and Bredart, A. and Boyle, F. and Costantini, A. and Guo, J. and Irarrazaval, M.E. and Kobayashi, K. and Kruizinga, R. and Navarro, M. and Omidvari, S. and Rohde, G. and Serpentini, S. and Spry, N. and Van Laarhoven, H.W. and Yang, G.	https://www.embase.com/search/results?subaction=viewrecord&id=L618779371&from=export U2 - L618779371	B. Vivat, University College London, London, United Kingdom	Aims: The EORTC QLQ-SWB32 - a spiritual wellbeing (SWB) measure for palliative cancer patients - was validated in 2012-2014 with 451 participants in 14 countries, alongside the EORTC QLQPAL- C15 (PAL) - a previously validated version of the EORTC QLQC30 for palliative patients. Together with other sociodemographic data, we asked this opportunistic sample for their religious or spiritual beliefs (…	10.1007/s11136-017-1658-6 LK - https://utrechtuniversity.on.worldcat.org/atoztitles/link?sid=EMBASE&sid=EMBASE&issn=15732649&id=doi:10.1007%2Fs11136-017-1658-6&atitle=Embracing+the+complexity+of+religion+in+relation+to+spiritual+wellbeing+%28SWB%29%3A+Findings+from+the+international+validation+study+of+the+EORTC+QLQ-SWB32&stitle=Qual.+Life+Res.&title=Quality+of+Life+Research&volume=26&issue=1&spa…
Dignity therapy: A new psychoterapeutic approach for people facing advanced disease	2017	Ann. Oncol.	1569-8041	28		vi86	Andreis, F. and Gadaldi, E. and Meriggi, F. and Mirandola, M. and Rota, L. and Abeni, C. and Bertocchi, P. and Aroldi, F. and Prochilo, T. and Di Biasi, B. and Ogliosi, C. and Libertini, M. and Noventa, S. and Zaniboni, A.	https://www.embase.com/search/results?subaction=viewrecord&id=L619569232&from=export U2 - L619569232	F. Andreis, Fondazione Poliambulanza, Brescia, Italy	Background: The fear of loss of dignity is a recurring concern among oncological patients, especially in the advanced stage of illness, for those who are in advanced stage of their disease. Chochinov has made the model of Dignity Therapy (DT) used primarily with people who were terminally ill. It consists of a short-term psychotherapy intervention that includes 3 major issues: physical aspects re…	10.1093/annonc/mdx434 LK - https://utrechtuniversity.on.worldcat.org/atoztitles/link?sid=EMBASE&sid=EMBASE&issn=15698041&id=doi:10.1093%2Fannonc%2Fmdx434&atitle=Dignity+therapy%3A+A+new+psychoterapeutic+approach+for+people+facing+advanced+disease&stitle=Ann.+Oncol.&title=Annals+of+Oncology&volume=28&issue=&spage=vi86&epage=&aulast=Andreis&aufirst=F.&auinit=F.&aufull=Andreis+F.&coden=&isbn=&pages=…
Prospective qualitative study on the emotional experience of the patient undergoing radical prostatectomy	2017	Ann. Oncol.	1569-8041	28		vi107-vi108	Iacorossi, L. and D'Ottavio, A. and Bonucci, A. and Gambalunga, F.	https://www.embase.com/search/results?subaction=viewrecord&id=L619569565&from=export U2 - L619569565	L. Iacorossi, Regina Elena National Cancer Institute, Via Elio Chianesi, 53, Rome, Italy	Background: In Italy, prostate cancer is currently the most frequent cancer in humans from the age of 50 onwards. To date, prostatectomy is the only treatment used for localized prostate cancer that has shown a reduction in overallmortality and that is tumor-specific, as well as a reduction in the risk ofmetastasis and local disease progression, albeit related to complications and physical defici…	10.1093/annonc/mdx438 LK - https://utrechtuniversity.on.worldcat.org/atoztitles/link?sid=EMBASE&sid=EMBASE&issn=15698041&id=doi:10.1093%2Fannonc%2Fmdx438&atitle=Prospective+qualitative+study+on+the+emotional+experience+of+the+patient+undergoing+radical+prostatectomy&stitle=Ann.+Oncol.&title=Annals+of+Oncology&volume=28&issue=&spage=vi107&epage=vi108&aulast=Iacorossi&aufirst=L.&auinit=L.&aufull=Ia…
Demonstrating the potential benefit of palliative care input for people with dementia, using case studies	2017	Age Ageing	1468-2834	46		iii1	Fox, S. and Cahill, S. and Foley, M.J. and Lynch, M. and Timmons, S.	https://www.embase.com/search/results?subaction=viewrecord&id=L619315062&from=export U2 - L619315062	S. Fox, Centre for Gerontology and Rehabilitation, School of Medicine, University College Cork, Cork, Ireland	Background: People with advanced dementia, and their carers, have been shown to have palliative care needs equal to those of cancer patients. Although palliative care is recognised as quality, holistic and proactive care, palliative care for people with dementia is still evolving. The aim of this study was to demonstrate the benefit of a palliative care approach for people with dementia, through …	10.1093/ageing/afx145.14 LK - https://utrechtuniversity.on.worldcat.org/atoztitles/link?sid=EMBASE&sid=EMBASE&issn=14682834&id=doi:10.1093%2Fageing%2Fafx145.14&atitle=Demonstrating+the+potential+benefit+of+palliative+care+input+for+people+with+dementia%2C+using+case+studies&stitle=Age+Ageing&title=Age+and+Ageing&volume=46&issue=&spage=iii1&epage=&aulast=Fox&aufirst=Siobhan&auinit=S.&aufull=Fox+S.…
The impact of death anxiety (DA) on the psychological morbidity, health-related quality of life, and survival for advanced cancer patients (ACP) in phase i trials and their caregivers (CG)	2017	Psycho-Oncology	1099-1611	26		96	Hlubocky, F. and Cella, D. and Sher, T. and Ratain, M. and Peppercorn, J. and Daugherty, C.	https://www.embase.com/search/results?subaction=viewrecord&id=L617903227&from=export U2 - L617903227	F. Hlubocky, University of Chicago Medicine, Department of Medicine, United States	ACP experience existential distress living with uncertainty regarding future suffering. However, the prevalence of DA and its effect on ACP-CG psychological morbidity, QOL, and survival remains unknown. Prospective ACP cohort participating in phase I trials was assessed at baseline (T1) and 1 month (T2) using psychosocial instruments: depression (CES-D), state-trait anxiety (STAI-S/T), quality of…	10.1002/pon.4476 LK - https://utrechtuniversity.on.worldcat.org/atoztitles/link?sid=EMBASE&sid=EMBASE&issn=10991611&id=doi:10.1002%2Fpon.4476&atitle=The+impact+of+death+anxiety+%28DA%29+on+the+psychological+morbidity%2C+health-related+quality+of+life%2C+and+survival+for+advanced+cancer+patients+%28ACP%29+in+phase+i+trials+and+their+caregivers+%28CG%29&stitle=Psycho-Oncology&title=Psycho-Oncology&…
Iatrogenic uncertainty: The hidden challenge in psychosocial supportive care	2017	Psycho-Oncology	1099-1611	26		117	Sagan, O. and Pascal, J. and McGonagle, I. and Nelson, D. and Kane, R. and Kenny, A. and Dickson-Swift, V.	https://www.embase.com/search/results?subaction=viewrecord&id=L617903337&from=export U2 - L617903337	O. Sagan, Queen Margaret University Edinburgh, United Kingdom	Health policy directives have increasingly stressed the inclusion of patient voices and lived experiences and coproduced knowledge, as vital to mainstream health care. An outcome of this direction is the gradually amassed “knowledge” of the experiences of people affected by cancer (PABC). Despite such intention, nonetheless, there is little evidence of knowledge translation with regard to impleme…	10.1002/pon.4476 LK - https://utrechtuniversity.on.worldcat.org/atoztitles/link?sid=EMBASE&sid=EMBASE&issn=10991611&id=doi:10.1002%2Fpon.4476&atitle=Iatrogenic+uncertainty%3A+The+hidden+challenge+in+psychosocial+supportive+care&stitle=Psycho-Oncology&title=Psycho-Oncology&volume=26&issue=&spage=117&epage=&aulast=Sagan&aufirst=Olivia&auinit=O.&aufull=Sagan+O.&coden=&isbn=&pages=117-&date=2017&auin…
Demoralization among patients with different cancer stages	2017	Psycho-Oncology	1099-1611	26		100	Ko, K.-T. and Fang, C.-K.	https://www.embase.com/search/results?subaction=viewrecord&id=L617903347&from=export U2 - L617903347	K.-T. Ko, Mackay Memorial Hospital, Taiwan	Demoralization is acknowledged to be a distinctive psychological distress characterized by hopelessness, helplessness, loss of purpose and meaning, which represent of existential distress and a selfperceived incapacity to deal with encountered stress. Demoralization for advanced cancer patients has been well documented but little is known for early stage cancer patients. Our study is to evaluate …	10.1002/pon.4476 LK - https://utrechtuniversity.on.worldcat.org/atoztitles/link?sid=EMBASE&sid=EMBASE&issn=10991611&id=doi:10.1002%2Fpon.4476&atitle=Demoralization+among+patients+with+different+cancer+stages&stitle=Psycho-Oncology&title=Psycho-Oncology&volume=26&issue=&spage=100&epage=&aulast=Ko&aufirst=Kai-Ting&auinit=K.-T.&aufull=Ko+K.-T.&coden=&isbn=&pages=100-&date=2017&auinit1=K&auinitm=-T
Demoralization in advanced cancer patients	2017	Psycho-Oncology	1099-1611	26		66	Quintero-Garzón, L. and Koranyi, S. and Engelmann, D. and Scheffold, K. and Philipp, R. and Schulz-Kindermann, F. and Härter, M. and Mehnert, A.	https://www.embase.com/search/results?subaction=viewrecord&id=L617903414&from=export U2 - L617903414	L. Quintero-Garzón, Universität Leipzig, Germany	Demoralization, characterized by hopelessness and helplessness in concert with loss of meaning, is a syndrome of existential distress that is found to be significant in cancer patients. Despite a substantial overlap with depression demoralization is considered a distinct phenomenon. This study examines the syndrome of demoralization in a sample of advanced cancer patients through replication of r…	10.1002/pon.4476 LK - https://utrechtuniversity.on.worldcat.org/atoztitles/link?sid=EMBASE&sid=EMBASE&issn=10991611&id=doi:10.1002%2Fpon.4476&atitle=Demoralization+in+advanced+cancer+patients&stitle=Psycho-Oncology&title=Psycho-Oncology&volume=26&issue=&spage=66&epage=&aulast=Quintero-Garz%C3%B3n&aufirst=Leonhard&auinit=L.&aufull=Quintero-Garz%C3%B3n+L.&coden=&isbn=&pages=66-&date=2017&auinit1=L&…
Pilot-testing of a couple-based mindbody intervention for patients with metastatic lung cancers and their partners	2017	Psycho-Oncology	1099-1611	26		137-138	Milbury, K. and Engle, R. and Eto, O. and Liao, Z. and Tsao, A. and Cohen, L.	https://www.embase.com/search/results?subaction=viewrecord&id=L617903425&from=export U2 - L617903425	K. Milbury, University of Texas MD Anderson Cancer Center, United States	Given the incurable nature, short survival and high symptom burden of metastatic lung cancer (mLC), patients and their partners are at risk of experiencing psychological and existential/spiritual distress. To address these concerns, we developed a dyadic intervention integrating meditation training with emotional disclosure exercises. The intervention involves 4 weekly, 60 min sessions along with…	10.1002/pon.4476 LK - https://utrechtuniversity.on.worldcat.org/atoztitles/link?sid=EMBASE&sid=EMBASE&issn=10991611&id=doi:10.1002%2Fpon.4476&atitle=Pilot-testing+of+a+couple-based+mindbody+intervention+for+patients+with+metastatic+lung+cancers+and+their+partners&stitle=Psycho-Oncology&title=Psycho-Oncology&volume=26&issue=&spage=137&epage=138&aulast=Milbury&aufirst=Kathrin&auinit=K.&aufull=Milbu…
The role and function of Swedish oncology social workers	2017	Psycho-Oncology	1099-1611	26		67	Isaksson, J. and Lilliehorn, S. and Salander, P.	https://www.embase.com/search/results?subaction=viewrecord&id=L617903435&from=export U2 - L617903435	J. Isaksson, Department of Social Work, Umea University, Sweden	Oncology social workers (OSWs) play a key role in cancer services, but they have mainly been described from an Anglo-Saxon perspective. This study aims to widen the field by scrutinizing the role and function of OSWs in Sweden. By means of a nationwide questionnaire to Swedish OSWs, the professional characteristics of this group are described, as well as their reflections on their clinical functi…	10.1002/pon.4476 LK - https://utrechtuniversity.on.worldcat.org/atoztitles/link?sid=EMBASE&sid=EMBASE&issn=10991611&id=doi:10.1002%2Fpon.4476&atitle=The+role+and+function+of+Swedish+oncology+social+workers&stitle=Psycho-Oncology&title=Psycho-Oncology&volume=26&issue=&spage=67&epage=&aulast=Isaksson&aufirst=Joakim&auinit=J.&aufull=Isaksson+J.&coden=&isbn=&pages=67-&date=2017&auinit1=J&auinitm=
Desire for death in advanced cancer and the interpersonal theory of suicide	2017	Psycho-Oncology	1099-1611	26		18	Feldstain, A. and Wilson, K.	https://www.embase.com/search/results?subaction=viewrecord&id=L617915970&from=export U2 - L617915970	A. Feldstain, Dept of Psychosocial and Rehab Oncology, Canada	The desire for death (DFD) in patients with advanced cancer can have multiple influences, and the existing research has been exploratory rather than theoretical. The interpersonal theory (IPT) of suicide posits that two dominant psychosocial issues-perceived burdensomeness and thwarted belongingness-are primary determinants of the DFD among people who are contemplating suicide. This secondary ana…	10.1002/pon.4476 LK - https://utrechtuniversity.on.worldcat.org/atoztitles/link?sid=EMBASE&sid=EMBASE&issn=10991611&id=doi:10.1002%2Fpon.4476&atitle=Desire+for+death+in+advanced+cancer+and+the+interpersonal+theory+of+suicide&stitle=Psycho-Oncology&title=Psycho-Oncology&volume=26&issue=&spage=18&epage=&aulast=Feldstain&aufirst=Andrea&auinit=A.&aufull=Feldstain+A.&coden=&isbn=&pages=18-&date=2017&a…
A developmental perspective on adaptation to advanced disease	2017	Psycho-Oncology	1099-1611	26		19-20	Lo, C.	https://www.embase.com/search/results?subaction=viewrecord&id=L617916007&from=export U2 - L617916007	C. Lo, University of Toronto, Canada	The confrontation with mortality imposed by advanced cancer may trigger existential concerns about the meaning and value of one's life. In this conceptual talk, I use Erikson's theory of psychosocial development to interpret these existential threats and individual resiliencies against them, as based upon one's developmental history. The confrontation with mortality may accelerate individuals int…	10.1002/pon.4476 LK - https://utrechtuniversity.on.worldcat.org/atoztitles/link?sid=EMBASE&sid=EMBASE&issn=10991611&id=doi:10.1002%2Fpon.4476&atitle=A+developmental+perspective+on+adaptation+to+advanced+disease&stitle=Psycho-Oncology&title=Psycho-Oncology&volume=26&issue=&spage=19&epage=20&aulast=Lo&aufirst=Christopher&auinit=C.&aufull=Lo+C.&coden=&isbn=&pages=19-20&date=2017&auinit1=C&auinitm=
Partial knockdown of RLIP76 prevents cancer susceptibility of p53 null mice	2017	Cancer Res.	1538-7445	77	13		Singhal, S.S. and Singhal, J. and Tompkins, J. and Horne, D. and Wu, X. and Riggs, A. and Awasthi, S.	https://www.embase.com/search/results?subaction=viewrecord&id=L618565719&from=export U2 - L618565719	S.S. Singhal, City of Hope, Duarte, CA, United States	P53 is a stress-responsive, genome protective, tumor suppressor whose functions are lost or altered in nearly all neoplasia. P53 homozygous knockout mice (p53-/-) develop spontaneous lymphoma and other malignancies in nearly 100% of cases by 6 months of life. In stark contrast, homozygous gene knockout of the stress-responsive, anti-apoptotic, mercapturic acid pathway transporter protein, RLIP76,…	10.1158/1538-7445.AM2017-5244 LK - https://utrechtuniversity.on.worldcat.org/atoztitles/link?sid=EMBASE&sid=EMBASE&issn=15387445&id=doi:10.1158%2F1538-7445.AM2017-5244&atitle=Partial+knockdown+of+RLIP76+prevents+cancer+susceptibility+of+p53+null+mice&stitle=Cancer+Res.&title=Cancer+Research&volume=77&issue=13&spage=&epage=&aulast=Singhal&aufirst=Sharad+S.&auinit=S.S.&aufull=Singhal+S.S.&coden=&is…
Experiences of non-specialist nurses caring for patients and their significant others undergoing transitions during palliative end-of-life cancer care: A systematic review	2017	JBI Database Syst. Rev. Implement. Rep.	2202-4433	15	6	1711-1746	Thorn, H. and Uhrenfeldt, L.	https://www.embase.com/search/results?subaction=viewrecord&id=L617366408&from=export U2 - L617366408	H. Thorn, Department of Gynecology and Obstetrics, Horsens Regional Hospital, Horsens, Denmark	Background Non-specialist nurses, who are providing palliative end-of-life cancer care to patients and significant others undergoing psychosocial and existential transitions, may experience dissatisfaction, frustration and sorrow. On the other hand, they may also experience happiness, increased knowledge and personal growth. Objective/question What are non-specialist nurses' experiences when prov…	10.11124/JBISRIR-2016-003026 LK - https://utrechtuniversity.on.worldcat.org/atoztitles/link?sid=EMBASE&sid=EMBASE&issn=22024433&id=doi:10.11124%2FJBISRIR-2016-003026&atitle=Experiences+of+non-specialist+nurses+caring+for+patients+and+their+significant+others+undergoing+transitions+during+palliative+end-of-life+cancer+care%3A+A+systematic+review&stitle=JBI+Database+Syst.+Rev.+Implement.+Rep.&title…
Complementary Medicine inputs in a patient with non-small cell lung cancer stage IV	2017	BMC Complement. Altern. Med.	1472-6882	17			Von Hörsten, I. and Torrielo, P.V. and Vilaró, C.L.A. and Cabrera, F.C.	https://www.embase.com/search/results?subaction=viewrecord&id=L619588496&from=export U2 - L619588496	I. Von Hörsten, Hospital San Juan de Dios, Internal Medicine, Santiago de Chile, Chile	Introduction Female, 72, with arterial hypertension, diabetes mellitus 2, non-smoker. Diagnosed 03/2012 of mucinous pulmonary adenocarcinoma, right lobe + pleural effusion, stage IV. Treatment with chemotherapy (Cis-platin) + radiotherapy (66gy). Patient initial weight, 58 kg-BMI 22.9 (07/2012), post chemo, 49 kg-BMI 19,4 (09/2012). Pain treatment with paracetamol and tramadol. CT scan control (1…	10.1186/s12906-017-1783-3 LK - https://utrechtuniversity.on.worldcat.org/atoztitles/link?sid=EMBASE&sid=EMBASE&issn=14726882&id=doi:10.1186%2Fs12906-017-1783-3&atitle=Complementary+Medicine+inputs+in+a+patient+with+non-small+cell+lung+cancer+stage+IV&stitle=BMC+Complement.+Altern.+Med.&title=BMC+Complementary+and+Alternative+Medicine&volume=17&issue=&spage=&epage=&aulast=Von+H%C3%B6rsten&aufirst=…
The lived experience of older people with chronic pain. A review of the literature	2017	British Journal of Pain	2049-4645	11	2	77	Dunham, M.	https://www.embase.com/search/results?subaction=viewrecord&id=L616280353&from=export U2 - L616280353	M. Dunham, Nursing and Midwifery Sheffield Hallam University, United Kingdom	People aged 65 and over are the fastest growing segment of the population in the UK and chronic disease occurs far more commonly in older people than in any other age group. Chronic pain is known to impair quality of life and affect wellbeing. Studies of older people have tried to establish prevalence of chronic pain, the physiological effect of ageing on pain and associated polypharmacology of c…	10.1177/2049463717696602 LK - https://utrechtuniversity.on.worldcat.org/atoztitles/link?sid=EMBASE&sid=EMBASE&issn=20494645&id=doi:10.1177%2F2049463717696602&atitle=The+lived+experience+of+older+people+with+chronic+pain.+A+review+of+the+literature&stitle=British+Journal+of+Pain&title=British+Journal+of+Pain&volume=11&issue=2&spage=77&epage=&aulast=Dunham&aufirst=Margaret&auinit=M.&aufull=Dunham+M…
Treatment decision-making processes in the systemic treatment of ovarian cancer: Review of the scientific evidence	2017	Obstet. Gynecol.	1558-0474	129		89S	Luketina, H.	https://www.embase.com/search/results?subaction=viewrecord&id=L616800451&from=export U2 - L616800451	H. Luketina, Charité Universitätsmedizin Berlin, Berlin, Germany	INTRODUCTION: Background: The systemic treatment of epithelial ovarian cancer (OC) is one of the cornerstones in the multimodal management of advanced OC in both primary and recurrent stages of this disease. In most situations various treatment options are available but only few data exists about the treatment decision-making process. Therefore, we conducted a review of the current literature reg…
Examining the predictive role of emotional self-regulation in quality of life and perception of suffering among patients with breast cancer	2017	Middle East J. Cancer	["2008-6687", "2008-6709"]	8	2	93-101	Nikmanesh, Z. and Shirazi, M. and Farazinezhad, F.	https://www.embase.com/search/results?subaction=viewrecord&id=L614766809&from=export U2 - L614766809	Z. Nikmanesh, Department of Psychology, Faculty of Education and Psychology, University of Sistan and Baluchestan, Zahedan, Iran	Background: Breast cancer is the most common type of cancer and second leading cause of death in women after lung cancer. The World Health Organization has reported that breast cancer, with 502,000 deaths in 2005, surpassed lung, stomach, colorectal, and cervical cancers as the leading cause of death in women. The main objective of the current study was to examine the predictive role of emotional…
A randomised controlled feasibility study: A multimodal supportive care intervention in men and their partners/carers affected by metastatic prostate cancer	2017	J. Urol.	1527-3792	197	4	e195	Paterson, C. and Primeau, C. and Nabi, G.	https://www.embase.com/search/results?subaction=viewrecord&id=L616358024&from=export U2 - L616358024	C. Paterson, Dundee, United Kingdom	INTRODUCTION AND OBJECTIVES: A metastatic prostate cancer diagnosis and its treatments carry significant morbidity and related unmet supportive care needs. Such unmet needs have a profound decrement on patients and their families. We aimed to deliver at multimodal intervention based approach that targeted unmet needs for men and their partner/carers and compared this to current standard care. MET…
Supportive care in advanced breast cancer	2017	Cancer Forum	0311-306X	41	1		Kirsten, L. and Hobbs, K.	https://www.embase.com/search/results?subaction=viewrecord&id=L617501085&from=export U2 - L617501085		Improvements in outcomes for women diagnosed with advanced breast cancer make it imperative to address their wellbeing and medium to long-term supportive care needs. This paper highlights the need for specialised interventions directed towards the amelioration of psychological and social distress for this patient cohort and their caregivers. Screening to identify the supportive care needs of pati…
The benefits and burdens of cancer: A prospective, longitudinal cohort study of adolescents and young adults	2017	J. Pain Symptom Manage.	1873-6513	53	2	346-347	Straehla, J. and Barton, K. and Yi-Frazier, J. and Baker, S. and Bona, K. and Wolfe, J. and Rosenberg, A.	https://www.embase.com/search/results?subaction=viewrecord&id=L614371431&from=export U2 - L614371431	J. Straehla, Boston Children's Hospital, Dana-Farber Cancer Cent, Boston, MA, United States	Objectives • Become familiar with the unique perspectives of coping with cancer according to adolescents and young adults (AYAs). • Describe content of AYA patient-reported benefits and burdens of cancer, including physical distress, existential growth, and meaning-making. Original Research Background. Adolescents and Young Adults (AYAs) with cancer are at high risk for poor health and psychosoci…	10.1016/j.jpainsymman.2016.12.090 LK - https://utrechtuniversity.on.worldcat.org/atoztitles/link?sid=EMBASE&sid=EMBASE&issn=18736513&id=doi:10.1016%2Fj.jpainsymman.2016.12.090&atitle=The+benefits+and+burdens+of+cancer%3A+A+prospective%2C+longitudinal+cohort+study+of+adolescents+and+young+adults&stitle=J.+Pain+Symptom+Manage.&title=Journal+of+Pain+and+Symptom+Management&volume=53&issue=2&spage=346…
The role of meaning-centered psychotherapy in advanced care planning	2017	Psycho-Oncology	1099-1611	26		53	Applebaum, A. and Reisch, S. and Pessin, H. and Rosenfeld, B. and Breitbart, W.	https://www.embase.com/search/results?subaction=viewrecord&id=L614478965&from=export U2 - L614478965	S. Reisch, Memorial Sloan Kettering Cancer Center, United States	Purpose: Advanced care planning (ACP) is a process of thinking ahead to treatment choices, goals of care, and/or choosing another person (proxy) to speak for oneself at a point in the future. ACP has evolved from a legal document-driven process to one that requires communication between patients, caregivers, and health care professionals (HCPs). Existential distress has been identified as a key b…	10.1002/pon.4354 LK - https://utrechtuniversity.on.worldcat.org/atoztitles/link?sid=EMBASE&sid=EMBASE&issn=10991611&id=doi:10.1002%2Fpon.4354&atitle=The+role+of+meaning-centered+psychotherapy+in+advanced+care+planning&stitle=Psycho-Oncology&title=Psycho-Oncology&volume=26&issue=&spage=53&epage=&aulast=Applebaum&aufirst=Allison&auinit=A.&aufull=Applebaum+A.&coden=&isbn=&pages=53-&date=2017&auinit1…
Evaluating patient preferences for meaningcentered group psychotherapy for breast cancer survivors (MCGP-BCS)	2017	Psycho-Oncology	1099-1611	26		67	Slivjak, E. and Marziliano, A. and Jankauskaite, G. and Breitbart, W. and Wiatrek, D. and Sharpe, K. and Lichtenthal, W.	https://www.embase.com/search/results?subaction=viewrecord&id=L614479299&from=export U2 - L614479299	W. Lichtenthal, Memorial Sloan Kettering Cancer Center, United States	Purpose: Research suggests that patients who are assigned to psychological treatments that they prefer may have improved clinical outcomes. As part of a pilot randomized controlled trial comparing Meaning-Centered Group Psychotherapy for Breast Cancer Survivors (MCGP-BCS), an intervention designed to enhance posttreatment survivors' sense of meaning and identity, to a standardized support group (…	10.1002/pon.4354 LK - https://utrechtuniversity.on.worldcat.org/atoztitles/link?sid=EMBASE&sid=EMBASE&issn=10991611&id=doi:10.1002%2Fpon.4354&atitle=Evaluating+patient+preferences+for+meaningcentered+group+psychotherapy+for+breast+cancer+survivors+%28MCGP-BCS%29&stitle=Psycho-Oncology&title=Psycho-Oncology&volume=26&issue=&spage=67&epage=&aulast=Slivjak&aufirst=Elizabeth&auinit=E.&aufull=Slivjak+…
Meaning-centered grief therapy for parents bereaved by cancer: Open trial findings	2017	Psycho-Oncology	1099-1611	26		43	Lichtenthal, W. and Slivjak, E.J. and Schofield, E. and Catarozoli, C. and Lacey, S. and Roberts, K. and Jankauskaite, G. and Masterson, M. and Panjwani, A. and Schwerd, A. and Marziliano, A. and Zaider, T. and Neimeyer, R.A. and Breitbart, W.	https://www.embase.com/search/results?subaction=viewrecord&id=L614479370&from=export U2 - L614479370	W. Lichtenthal, Memorial Sloan Kettering Cancer Center, United States	Following the death of a loved one, bereaved individuals often face challenges in finding meaning in their lives and loss. Meaning- centered therapeutic approaches are thus commonly used in grief counseling. However, empirical examinations of such interventions have been limited. We therefore adapted a manualized treatment, meaning-centered psychotherapy, into meaning-centered grief therapy (MCGT…	10.1002/pon.4353 LK - https://utrechtuniversity.on.worldcat.org/atoztitles/link?sid=EMBASE&sid=EMBASE&issn=10991611&id=doi:10.1002%2Fpon.4353&atitle=Meaning-centered+grief+therapy+for+parents+bereaved+by+cancer%3A+Open+trial+findings&stitle=Psycho-Oncology&title=Psycho-Oncology&volume=26&issue=&spage=43&epage=&aulast=Lichtenthal&aufirst=Wendy&auinit=W.&aufull=Lichtenthal+W.&coden=&isbn=&pages=43-…
Cancer and dissociative identity disorder: Healing through a biopsychosocial model of practice	2017	Psycho-Oncology	1099-1611	26		96	Sisk, T.	https://www.embase.com/search/results?subaction=viewrecord&id=L615274966&from=export U2 - L615274966	T. Sisk, Providence Regional Cancer Partnership, United States	Purpose: The purpose herein is to share clinical experiences of “Hope,” a 65-year-old woman with breast cancer and active Dissociative Identity Disorder (DID) who utilized psycho-oncology services to support her cancer treatment. Significance includes insights of how geriatric oncology patients with comorbid severe dissociation can complete cancer treatment and experience personal growth through …	10.1002/pon.4354 LK - https://utrechtuniversity.on.worldcat.org/atoztitles/link?sid=EMBASE&sid=EMBASE&issn=10991611&id=doi:10.1002%2Fpon.4354&atitle=Cancer+and+dissociative+identity+disorder%3A+Healing+through+a+biopsychosocial+model+of+practice&stitle=Psycho-Oncology&title=Psycho-Oncology&volume=26&issue=&spage=96&epage=&aulast=Sisk&aufirst=Tracy&auinit=T.&aufull=Sisk+T.&coden=&isbn=&pages=96-&d…
Rehabilitation across sectors - A training program	2017	Eur. J. Cancer	1879-0852	72		S168	Christensen, H.G. and Bødtcher, H. and Ottesen, M.K. and Schiødt, K. and Rosted, E.	https://www.embase.com/search/results?subaction=viewrecord&id=L621797328&from=export U2 - L621797328	H.G. Christensen, Zealand University Hospital Roskilde, Department of Oncology and Palliative Care, Roskilde, Denmark	Background: As a result of the therapy patients receive in connection with their cancer they and their caregivers often experience great changes in everyday life as well as numerous side effects. This often results in uncertainty, distress and reduced quality of life. Research indicates that rehabilitative efforts directed at patients and their caregivers initiated at the outset of medical cancer…
Comparative study on the efficacy of Counselling and Dignity Therapy in palliative care patients	2017	Estudio comparativo de la eficacia del counselling y de la terapia de la dignidad en pacientes paliativos	1134-248X	24	1	39-46	Rudilla, D. and Barreto, P. and Oliver, A. and Galiana, L.	https://www.embase.com/search/results?subaction=viewrecord&id=L601009085&from=export U2 - L601009085	D. Rudilla, Unidad de Hospitalización a Domicilio, Servicios de Hospitalización Domiciliaria, Consorcio Hospital General Universitario, Valencia, Spain	Aim Many works contemplate patient needs at the end of life, with many integral models for palliative care interventions. The most commonly used methodology for meeting these needs is Counselling therapy, although recently there has been an increase in the international use of the Dignity therapy. This study aims to identify and quantify differences in emotional distress, quality of life, and pre…	10.1016/j.medipa.2014.09.005 LK - https://utrechtuniversity.on.worldcat.org/atoztitles/link?sid=EMBASE&sid=EMBASE&issn=1134248X&id=doi:10.1016%2Fj.medipa.2014.09.005&atitle=Comparative+study+on+the+efficacy+of+Counselling+and+Dignity+Therapy+in+palliative+care+patients&stitle=Med.+Paliativa&title=Medicina+Paliativa&volume=24&issue=1&spage=39&epage=46&aulast=Rudilla&aufirst=David&auinit=D.&aufull=…
Alleviating Depression, Anxiety, and Existential Distress in Cancer Through Psychotropic Enhanced Therapy: Might Psilocybin Be a Magic Bullet?	2017	J. Altern. Complement. Med.	["1557-7708", "1075-5535"]	23	1	5	Wayne, P.	https://www.embase.com/search/results?subaction=viewrecord&id=L614113527&from=export U2 - L614113527	P. Wayne, Osher Center for Integrative Medicine, Division of Preventive Medicine, Assoc. Prof. of Medicine, Harvard Medical School and Brigham and Women's Hospital, United States		10.1089/acm.2016.29018.pjw LK - https://utrechtuniversity.on.worldcat.org/atoztitles/link?sid=EMBASE&sid=EMBASE&issn=15577708&id=doi:10.1089%2Facm.2016.29018.pjw&atitle=Alleviating+Depression%2C+Anxiety%2C+and+Existential+Distress+in+Cancer+Through+Psychotropic+Enhanced+Therapy%3A+Might+Psilocybin+Be+a+Magic+Bullet%3F&stitle=J.+Altern.+Complement.+Med.&title=Journal+of+Alternative+and+Complementa…
Preparing patients for treatment. Providing psychosocial support for lung cancer patients preparing to enter treatment	2017	J. Thorac. Oncol.	1556-1380	12	1	S197-S198	Cirila, A. and Smrdel, S.	https://www.embase.com/search/results?subaction=viewrecord&id=L615338533&from=export U2 - L615338533	A. Cirila, Dept. of Psycho-Oncology, Institute of Oncology Ljubljana, Ljubljana, Slovenia	Background: Lung cancer and its treatment have a major physical impact, as well as emotional, social, psychological, spiritual, functional and practical challenges and consequences, both for the patient and his relatives. While coping with the disease they become aware of vulnerability and mortality, they are balancing hope and the realization of mortal danger.1 Preconceptions which patients are …
Palliative care in India	2017	J. Thorac. Oncol.	1556-1380	12	1	S22-S24	Bhattacharyya, G.S. and Govindbabu, K. and Malhotra, H. and Parikh, P.	https://www.embase.com/search/results?subaction=viewrecord&id=L615338907&from=export U2 - L615338907	G.S. Bhattacharyya, In-Charge, Medical Oncology, Fortis Hospital, Anandapur, Kolkata, India	A cancer diagnosis is one of the most feared events rarely diagnosed before the late 20th century now competes with the Cardio-vascular disease, stroke, respiratory failure. The last half century has produced substantial advances in the treatment and early detection of few types of cancer and at least modest gain in many other. Yet the reality is that half of the patients diagnosed with cancer wi…
The activity of the first dedicated supportive care in cancer unit (SCCU) in a comprehensive cancer center initaly	2017	Supportive Care Cancer	1433-7339	25	2	S173	Ripamonti, C. and Guglielmo, M. and Ferrara, M.L. and Pessi, M.A. and Di Pede, P.	https://www.embase.com/search/results?subaction=viewrecord&id=L616191379&from=export U2 - L616191379	C. Ripamonti, Fondazione IRCCS Istituto Nazionale Dei Tumori, Supportive Care in Cancer, Milano, Italy	Introduction A dedicated out-patients SCCU of the Istituto Nazionale Tumori (INT) of Milan (born June 2009) has four approaches: to collaborate with the individual specialists of INT through integrated and ancillary specific pharmacological interventions; to assess all patients' needs through Italian validated tools (physical and emotional symptoms, hope, existential/search of meaning/religious a…	10.1007/s00520-017-3704-x LK - https://utrechtuniversity.on.worldcat.org/atoztitles/link?sid=EMBASE&sid=EMBASE&issn=14337339&id=doi:10.1007%2Fs00520-017-3704-x&atitle=The+activity+of+the+first+dedicated+supportive+care+in+cancer+unit+%28SCCU%29+in+a+comprehensive+cancer+center+initaly&stitle=Supportive+Care+Cancer&title=Supportive+Care+in+Cancer&volume=25&issue=2&spage=S173&epage=&aulast=Ripamont…
Symptom burden and distress in patients with cancer in Africa	2017	Supportive Care Cancer	1433-7339	25	2	S235	Weru, J.	https://www.embase.com/search/results?subaction=viewrecord&id=L616191610&from=export U2 - L616191610	J. Weru, Aga Khan University Hospital, Medicine, Nairobi, Kenya	Introduction Cancer has become a significant public health problem in Africa but still most diagnoses are made late, Sitas et al (2006). The need for palliative care is significant due to the late contact with health care providers and the many symptoms they present with. No study has been undertaken to assess symptomatology for these patients in Africa Objectives To study the prevalence of sympt…	10.1007/s00520-017-3704-x LK - https://utrechtuniversity.on.worldcat.org/atoztitles/link?sid=EMBASE&sid=EMBASE&issn=14337339&id=doi:10.1007%2Fs00520-017-3704-x&atitle=Symptom+burden+and+distress+in+patients+with+cancer+in+Africa&stitle=Supportive+Care+Cancer&title=Supportive+Care+in+Cancer&volume=25&issue=2&spage=S235&epage=&aulast=Weru&aufirst=J.&auinit=J.&aufull=Weru+J.&coden=&isbn=&pages=S235-…
A multimodal supportive care intervention in men and their partner/carers affected by metastatic prostate cancer: A randomised controlled feasibility study	2017	Supportive Care Cancer	1433-7339	25	2	S254	Paterson, C. and Primeau, C. and Nabi, G.	https://www.embase.com/search/results?subaction=viewrecord&id=L616191645&from=export U2 - L616191645	C. Paterson, University of Dundee, Division of Cancer, Dundee, United Kingdom	Introduction A metastatic prostate cancer diagnosis and its treatments carry significant morbidity and related unmet supportive care needs. Such unmet needs have a profound decrement on patients and their families quality of life. Objectives We aimed to deliver at multimodal intervention based approach that targeted unmet needs for men and their partner/carers and compared this to current standar…	10.1007/s00520-017-3704-x LK - https://utrechtuniversity.on.worldcat.org/atoztitles/link?sid=EMBASE&sid=EMBASE&issn=14337339&id=doi:10.1007%2Fs00520-017-3704-x&atitle=A+multimodal+supportive+care+intervention+in+men+and+their+partner%2Fcarers+affected+by+metastatic+prostate+cancer%3A+A+randomised+controlled+feasibility+study&stitle=Supportive+Care+Cancer&title=Supportive+Care+in+Cancer&volume=25&…
Supportive care needs in thai cancer survivors	2017	Supportive Care Cancer	1433-7339	25	2	S255	Pittayapan, P. and Boonnuch, W. and Chansilpa, Y. and Srimuninnimit, V. and Siritanaratkul, N. and Laocharoenkeat, A. and Hunnangkul, S.	https://www.embase.com/search/results?subaction=viewrecord&id=L616191678&from=export U2 - L616191678	P. Pittayapan, Department of Nursing, Siriraj Hospital, Faculty of Medicine, Thailand	Background: A supportive needs assessment is an essential component of any cancer care program. There is no research evidence regarding the supportive care needs of cancer patients in Thailand. Aims: To assess the supportive care needs of Thai cancer patients after the end of first line treatments. Materials and Methods: A cross-sectional survey was carried out in a Cancer center, University Hosp…	10.1007/s00520-017-3704-x LK - https://utrechtuniversity.on.worldcat.org/atoztitles/link?sid=EMBASE&sid=EMBASE&issn=14337339&id=doi:10.1007%2Fs00520-017-3704-x&atitle=Supportive+care+needs+in+thai+cancer+survivors&stitle=Supportive+Care+Cancer&title=Supportive+Care+in+Cancer&volume=25&issue=2&spage=S255&epage=&aulast=Pittayapan&aufirst=P.&auinit=P.&aufull=Pittayapan+P.&coden=&isbn=&pages=S255-&da…
Coping strategies in melanoma	2017	Acta Derm.-Venereol.	0365-8341	97	7	878	Quéreux, G.	https://www.embase.com/search/results?subaction=viewrecord&id=L617433858&from=export U2 - L617433858	G. Quéreux, Dermatology Department, Nantes University Hospital, France	Despite recent progresses in the treatment of metastatic melanoma, a diagnosis of melanoma remains a stressful event. As it is a life threatening disease, it may create fear, emotional distress and existential questionings which can generate change in values and spiritual transformations. Coping is defined as all cognitive and behavioral adaptive strategies used with the aim to cope with such a s…	10.2340/00015555-2711 LK - https://utrechtuniversity.on.worldcat.org/atoztitles/link?sid=EMBASE&sid=EMBASE&issn=03658341&id=doi:10.2340%2F00015555-2711&atitle=Coping+strategies+in+melanoma&stitle=Acta+Derm.-Venereol.&title=Acta+Dermato-Venereologica&volume=97&issue=7&spage=878&epage=&aulast=Qu%C3%A9reux&aufirst=Ga%C3%ABlle&auinit=G.&aufull=Qu%C3%A9reux+G.&coden=&isbn=&pages=878-&date=2017&auinit1…
Palliative Care	2017	Pediatr. Oncol.	["2191-0812", "1613-5318"]		9783319336770	749-764	Wasilewski-Masker, K. and Howk, T. and Connelly, E. and Postovsky, S. and Brill, P. and Wrammert, K.C. and Pillai, R.	https://www.embase.com/search/results?subaction=viewrecord&id=L618183555&from=export U2 - L618183555	K. Wasilewski-Masker, The Aflac Cancer & Blood Disorders Center, Children’s Healthcare of Atlanta, Emory University School of Medicine, 5455 Meridian Mark Road, Suite 400, Atlanta, GA, United States	Cancer is a leading cause of death in adolescents and young adults (AYAs) Wiener et al. (Pediatr Blood Cancer 60(5):715–718, 2013). Though most AYAs will survive, cancer will become incurable in 10–40 % Schrijvers and Meijnder (Cancer Treat Rev 33(7):616–621, 2007). Although the general philosophies of palliative care apply to AYAs, developmental considerations are unique to this group (Ferrari e…	10.1007/978-3-319-33679-4_31 LK - https://utrechtuniversity.on.worldcat.org/atoztitles/link?sid=EMBASE&sid=EMBASE&issn=21910812&id=doi:10.1007%2F978-3-319-33679-4_31&atitle=Palliative+Care&stitle=Pediatr.+Oncol.&title=Pediatric+Oncology&volume=&issue=9783319336770&spage=749&epage=764&aulast=Wasilewski-Masker&aufirst=Karen&auinit=K.&aufull=Wasilewski-Masker+K.&coden=&isbn=&pages=749-764&date=2017&…
Back to the future: psycho-oncological specifics of adolescents and young adults with cancer	2017	Zurück in die Zukunft: Psychoonkologische Spezifika Adoleszenter und junger Erwachsener mit Krebs	["2567-5788", "0722-1541"]	36	12	972-979	Köhler, M.	https://www.embase.com/search/results?subaction=viewrecord&id=L619607760&from=export U2 - L619607760	M. Köhler, Universitätsklinik Für Hämatologie und Onkologie, Otto-von-Guericke-Universität Magdeburg, Leipziger Str. 44, Magdeburg, Germany		10.1055/s-0038-1636955 LK - https://utrechtuniversity.on.worldcat.org/atoztitles/link?sid=EMBASE&sid=EMBASE&issn=25675788&id=doi:10.1055%2Fs-0038-1636955&atitle=Back+to+the+future%3A+psycho-oncological+specifics+of+adolescents+and+young+adults+with+cancer&stitle=Nervenheilkunde&title=Nervenheilkunde&volume=36&issue=12&spage=972&epage=979&aulast=K%C3%B6hler&aufirst=M.&auinit=M.&aufull=K%C3%B6hler+…
Existential suffering and meaning-centred interventions	2017	Existenzielles Leiden und sinnbezogene Interventionen	["2567-5788", "0722-1541"]	36	12	988-992	Schulz-Kindermann, F.	https://www.embase.com/search/results?subaction=viewrecord&id=L619607808&from=export U2 - L619607808	F. Schulz-Kindermann, Institut und Poliklinik Für Medizinische Psychologie, Spezialambulanz Für Psychoonkologie, Universitätsklinikum Hamburg-Eppendorf, Martinistraße 52, Hamburg, Germany		10.1055/s-0038-1636957 LK - https://utrechtuniversity.on.worldcat.org/atoztitles/link?sid=EMBASE&sid=EMBASE&issn=25675788&id=doi:10.1055%2Fs-0038-1636957&atitle=Existential+suffering+and+meaning-centred+interventions&stitle=Nervenheilkunde&title=Nervenheilkunde&volume=36&issue=12&spage=988&epage=992&aulast=Schulz-Kindermann&aufirst=F.&auinit=F.&aufull=Schulz-Kindermann+F.&coden=NERVD&isbn=&pages=…
Hermeneutic phenomenological reflections on living with treatment-induced cutaneous toxicities	2016	Cancer Nurs.	1538-9804	39	6	S18-S19	Charalambous, A.	https://www.embase.com/search/results?subaction=viewrecord&id=L624589539&from=export U2 - L624589539	A. Charalambous, Nursing, Cyprus University of Technology, Limassol, Cyprus	Purpose/Objective: To explore the lived experiences of patients suffering from treatment-induced cutaneous toxicities. Background/Rationale: Cancer patients receiving targeted therapies often develop a number of persistent cutaneous adverse effects, such as papulopustular eruption (rash), xerosis cutis (dry skin) and pruritus (itch) and hair and nail changes. These can be dose-limiting or a cause…	10.1097/NCC.0000000000000441 LK - https://utrechtuniversity.on.worldcat.org/atoztitles/link?sid=EMBASE&sid=EMBASE&issn=15389804&id=doi:10.1097%2FNCC.0000000000000441&atitle=Hermeneutic+phenomenological+reflections+on+living+with+treatment-induced+cutaneous+toxicities&stitle=Cancer+Nurs.&title=Cancer+Nursing&volume=39&issue=6&spage=S18&epage=S19&aulast=Charalambous&aufirst=Andreas&auinit=A.&aufull…
A qualitative research study to explore the patients' experience of returning home following allogeneic stem cell transplantation for haematological malignancy	2016	Psycho-Oncology	1057-9249	25		5	Dunn, L.	https://www.embase.com/search/results?subaction=viewrecord&id=L612930566&from=export U2 - L612930566	L. Dunn, Guys and St Thomas NHS Trust, London, United Kingdom	Background/Purpose: Globally, 10 000 people a year are treated with Stem Cell Transplant (SCT) for haematological malignancy following arduous chemotherapy and radiotherapy regimens. The purpose of this research is to explore the lived experience of fifteen men and women treated with allogeneic stem cell transplant (SCT) for haematological malignancy. Method: The study followed an interpretive ph…	10.1002/pon.4272 LK - https://utrechtuniversity.on.worldcat.org/atoztitles/link?sid=EMBASE&sid=EMBASE&issn=10579249&id=doi:10.1002%2Fpon.4272&atitle=A+qualitative+research+study+to+explore+the+patients%27+experience+of+returning+home+following+allogeneic+stem+cell+transplantation+for+haematological+malignancy&stitle=Psycho-Oncology&title=Psycho-Oncology&volume=25&issue=&spage=5&epage=&aulast=Dunn…
Examining fear of recurrence in cancer survivors: A randomized controlled clinical trial pilot study	2016	Psycho-Oncology	1057-9249	25		72	Tomei, C. and Lebel, S. and Maheu, C. and Lefebvre, M. and Harris, C.	https://www.embase.com/search/results?subaction=viewrecord&id=L612930674&from=export U2 - L612930674	C. Tomei, University of Ottawa, Ottawa, Canada	Background: Fear of cancer recurrence (FCR) is a frequently cited concern by cancer survivors and is associated with impaired functioning, lower quality of life, and increased health care use. To address the paucity of literature on psychosocial interventions for FCR, an individual Cognitive-Existential therapy intervention for FCR was developed and pilot-tested via a randomized controlled clinic…	10.1002/pon.4272 LK - https://utrechtuniversity.on.worldcat.org/atoztitles/link?sid=EMBASE&sid=EMBASE&issn=10579249&id=doi:10.1002%2Fpon.4272&atitle=Examining+fear+of+recurrence+in+cancer+survivors%3A+A+randomized+controlled+clinical+trial+pilot+study&stitle=Psycho-Oncology&title=Psycho-Oncology&volume=25&issue=&spage=72&epage=&aulast=Tomei&aufirst=Christina&auinit=C.&aufull=Tomei+C.&coden=&isbn=…
Thinking in action, re-thinking life: Philosophical dialogues with cancer survivors using the socratic method	2016	Psycho-Oncology	1057-9249	25		31	Knox, J.B.L.	https://www.embase.com/search/results?subaction=viewrecord&id=L612930713&from=export U2 - L612930713	J.B.L. Knox, Department of Public Health, University of Copenhagen, Copenhagen, Denmark	Purpose: The experience of cancer and its concomitant experience of existential chaos and moral distress raise fundamental questions about hopes, values, perceptions and decisions that go to the core subject matter of philosophy. This presentation is based on my study that seeks to conceptualize a vision for a novel regard on psycho-social cancer rehabilitation and to explore how philosophizing c…	10.1002/pon.4272 LK - https://utrechtuniversity.on.worldcat.org/atoztitles/link?sid=EMBASE&sid=EMBASE&issn=10579249&id=doi:10.1002%2Fpon.4272&atitle=Thinking+in+action%2C+re-thinking+life%3A+Philosophical+dialogues+with+cancer+survivors+using+the+socratic+method&stitle=Psycho-Oncology&title=Psycho-Oncology&volume=25&issue=&spage=31&epage=&aulast=Knox&aufirst=Jeanette+Bresson+Ladegaard&auinit=J.B.…
Existential loneliness at the end of life: Design and proposal of existential loneliness detection scale of (ELDS). Preliminary results	2016	Psycho-Oncology	1057-9249	25		56	Viel Sirito, S.V.S. and Limonero, J.T. and Méndez, J.M. and Bernaus, M. and Sánchez, C.S. and Martínez, J.M. and Mateo, D.M.	https://www.embase.com/search/results?subaction=viewrecord&id=L612930800&from=export U2 - L612930800	J.T. Limonero, Universitat Autònoma De Barcelona, Stress and Health Rersearch Groupos (GIES), Faculty of Psychology, Bellaterra (Cerdanyola Del Vallés), Barcelona, Spain	Introduction: Existential loneliness is one of the factors that affect the emotional distress of patients with advanced cancer (AC) or at the end of life (EoL). Early psychosocial intervention in existential loneliness will improve the patient emotional well-being. Currently, there are no specific tools for assessment existential loneliness in the field of palliative care (PC) Aim: Design of Exis…	10.1002/pon.4272 LK - https://utrechtuniversity.on.worldcat.org/atoztitles/link?sid=EMBASE&sid=EMBASE&issn=10579249&id=doi:10.1002%2Fpon.4272&atitle=Existential+loneliness+at+the+end+of+life%3A+Design+and+proposal+of+existential+loneliness+detection+scale+of+%28ELDS%29.+Preliminary+results&stitle=Psycho-Oncology&title=Psycho-Oncology&volume=25&issue=&spage=56&epage=&aulast=Viel+Sirito&aufirst=Sil…
International developments in the study of hastened death	2016	Psycho-Oncology	1057-9249	25		35-36	Rosenfeld, B. and Balaguer, A. and Monforte-Royo, C. and Kolva, E. and Romotzky, V.	https://www.embase.com/search/results?subaction=viewrecord&id=L612930875&from=export U2 - L612930875	B. Rosenfeld, Fordham University, New York, United States	Understanding, measuring and responding to a terminally ill patient's desire for hastened death/wish to hasten death is growing concern across the globe. This symposium brings together researchers from the U.S., Spain and Germany to review recent developments in research regarding desire for hastened death. The symposium begins with a review of a recent consensus statement, based on input from re…	10.1002/pon.4272 LK - https://utrechtuniversity.on.worldcat.org/atoztitles/link?sid=EMBASE&sid=EMBASE&issn=10579249&id=doi:10.1002%2Fpon.4272&atitle=International+developments+in+the+study+of+hastened+death&stitle=Psycho-Oncology&title=Psycho-Oncology&volume=25&issue=&spage=35&epage=36&aulast=Rosenfeld&aufirst=Barry&auinit=B.&aufull=Rosenfeld+B.&coden=&isbn=&pages=35-36&date=2016&auinit1=B&auinit…
Clipped Wings: Body image and sexuality in women treated for gynaecological cancer	2016	Psycho-Oncology	1057-9249	25		148	Bergmark, K.	https://www.embase.com/search/results?subaction=viewrecord&id=L612930975&from=export U2 - L612930975	K. Bergmark, Karolinska Institute, Department of Oncology and Pathology, Stockholm, Sweden	The aim of this symposium is to address sexuality and body image in women treated for gynaecological cancer and to present quantitative and qualitative findings from a randomised controlled trial comparing individual and group arts-based interventions. Research in the psychosocial aspects and consequences of women with gynaecologic cancer is clearly underrepresented. Gynaecological cancer, after …	10.1002/pon.4272 LK - https://utrechtuniversity.on.worldcat.org/atoztitles/link?sid=EMBASE&sid=EMBASE&issn=10579249&id=doi:10.1002%2Fpon.4272&atitle=Clipped+Wings%3A+Body+image+and+sexuality+in+women+treated+for+gynaecological+cancer&stitle=Psycho-Oncology&title=Psycho-Oncology&volume=25&issue=&spage=148&epage=&aulast=Bergmark&aufirst=Karin&auinit=K.&aufull=Bergmark+K.&coden=&isbn=&pages=148-&dat…
Cancer suffering and death: A family's legacy and resilience across generations	2016	Psycho-Oncology	1057-9249	25		171	Messner, C.	https://www.embase.com/search/results?subaction=viewrecord&id=L612931139&from=export U2 - L612931139	C. Messner, Cancercare, New York, United States	Background/Purpose: A diagnosis of cancer affects the person with cancer and their family. The ripple effect of one person's suffering and death influences many lives. Psycho-oncology professionals play a strategic role in the science and art of the narrative stories of patient/family resilience. The learning is a two-way street, as patients and families learn, so do their clinicians. Although at…	10.1002/pon.4272 LK - https://utrechtuniversity.on.worldcat.org/atoztitles/link?sid=EMBASE&sid=EMBASE&issn=10579249&id=doi:10.1002%2Fpon.4272&atitle=Cancer+suffering+and+death%3A+A+family%27s+legacy+and+resilience+across+generations&stitle=Psycho-Oncology&title=Psycho-Oncology&volume=25&issue=&spage=171&epage=&aulast=Messner&aufirst=Carolyn&auinit=C.&aufull=Messner+C.&coden=&isbn=&pages=171-&date…
Psycho-oncological challenges: Cancer, fertility and pregnancy	2016	Psycho-Oncology	1057-9249	25		189-190	Watson, M. and Mijalkovic, S. and Weis, J. and Vandenbroucke, T. and Mehnert, A.	https://www.embase.com/search/results?subaction=viewrecord&id=L612931163&from=export U2 - L612931163	M. Watson	Supporting Abstract 1: Challenges of Cancer and Fertility from a Systemic Perspective Dr. Snezana Mijalkovic, M.Sc., ECP Counselling Centre for Psycho-Oncology, Clinic for Obstetrics and Gynaecology, Clinical Centre in Belgrade Serbia Nowadays, a lot is known about the physical changes caused by cancer and its medical treatment. One of them can be decreased fertility in premenopausal woman. This …	10.1002/pon.4272 LK - https://utrechtuniversity.on.worldcat.org/atoztitles/link?sid=EMBASE&sid=EMBASE&issn=10579249&id=doi:10.1002%2Fpon.4272&atitle=Psycho-oncological+challenges%3A+Cancer%2C+fertility+and+pregnancy&stitle=Psycho-Oncology&title=Psycho-Oncology&volume=25&issue=&spage=189&epage=190&aulast=Watson&aufirst=Maggie&auinit=M.&aufull=Watson+M.&coden=&isbn=&pages=189-190&date=2016&auinit1=…
Meeting the psychosocial needs of cancer survivors' families and caregivers	2016	Psycho-Oncology	1057-9249	25		172-174	Die Trill, M.	https://www.embase.com/search/results?subaction=viewrecord&id=L612931245&from=export U2 - L612931245	M. Die Trill	Cancer affects not only the quality of life of those diagnosed with the disease but also that of their family members. Current chronicity of cancer has resulted in numerous survivors living with significant limitations and changes in their lives. Meeting the survivors' multidimensional needs is not always an easy task. The goal of the proposed symposium is to explore the difficulties families and…	10.1002/pon.4272 LK - https://utrechtuniversity.on.worldcat.org/atoztitles/link?sid=EMBASE&sid=EMBASE&issn=10579249&id=doi:10.1002%2Fpon.4272&atitle=Meeting+the+psychosocial+needs+of+cancer+survivors%27+families+and+caregivers&stitle=Psycho-Oncology&title=Psycho-Oncology&volume=25&issue=&spage=172&epage=174&aulast=Die+Trill&aufirst=Maria&auinit=M.&aufull=Die+Trill+M.&coden=&isbn=&pages=172-174&da…
Recognition of demoralization: A life-saving diagnosis to make in cancer care	2016	Psycho-Oncology	1057-9249	25		47-49	Kissane, D. and Mehnert, A. and Hartung, T. and Schmutzer, G. and Grassi, L. and Nanni, M. and Massarenti, S. and Sabato, S. and Caruso, R. and Vehling, S. and Robinson, S. and Brooker, J.	https://www.embase.com/search/results?subaction=viewrecord&id=L612931373&from=export U2 - L612931373	D. Kissane, Monash University, Clayton, VIC, Australia	Background: Demoralization is a state of lowered morale and poor coping that can arise with the existential challenges of cancer and its treatment, and causes clinically significant distress or impairment in social, occupational or other important areas of functioning. The poor coping and low morale can be associated with hopelessness, helplessness or feeling stuck about being able to change the …	10.1002/pon.4272 LK - https://utrechtuniversity.on.worldcat.org/atoztitles/link?sid=EMBASE&sid=EMBASE&issn=10579249&id=doi:10.1002%2Fpon.4272&atitle=Recognition+of+demoralization%3A+A+life-saving+diagnosis+to+make+in+cancer+care&stitle=Psycho-Oncology&title=Psycho-Oncology&volume=25&issue=&spage=47&epage=49&aulast=Kissane&aufirst=David&auinit=D.&aufull=Kissane+D.&coden=&isbn=&pages=47-49&date=201…
Novel approach for sociomedical counselling of young cancer patients	2016	Oncol. Res. Treat.	2296-5270	39		285	Seifart, U. and Oldenburg, M. and Schulze, J. and Freund, M.	https://www.embase.com/search/results?subaction=viewrecord&id=L613153135&from=export U2 - L613153135	U. Seifart, Deutsche Stiftung Junge Erwachsene Mit Krebs, Berlin, Germany	Introduction: According to recent studies, about 80% of cancer patients between the ages of 18 and 39 survive their disease. However, in addition to the somatic and psychological side effects of the condition and its treatment, young patients suffer enormously from the short-and long-term social burden (financial and social consequences) of their disease and its treatment. Special aftercare is pa…	10.1159/000449050 LK - https://utrechtuniversity.on.worldcat.org/atoztitles/link?sid=EMBASE&sid=EMBASE&issn=22965270&id=doi:10.1159%2F000449050&atitle=Novel+approach+for+sociomedical+counselling+of+young+cancer+patients&stitle=Oncol.+Res.+Treat.&title=Oncology+Research+and+Treatment&volume=39&issue=&spage=285&epage=&aulast=Seifart&aufirst=U.&auinit=U.&aufull=Seifart+U.&coden=&isbn=&pages=285-&dat…
Long-term toxicities and unmet needs of patients after cancer therapy-Analysis of the survivor register of the University Cancer Center Hamburg (UCCH)	2016	Oncol. Res. Treat.	2296-5270	39		285-286	Quidde, J. and Fischer, B. and Koch, B. and Bokemeyer, C. and Haier, J. and Stein, A.	https://www.embase.com/search/results?subaction=viewrecord&id=L613153153&from=export U2 - L613153153	J. Quidde, Universitätsklinikum Hamburg-Eppendorf, Universitäres Cancer Center Hamburg, Hamburg, Germany	Rationale: The number of cancer survivors is steadily increasing due to new therapeutic regimens. Within the next 20 years Germany will have to face estimated 4 million cancer survivors. Yet 89% of the survivors have unmet needs. This paper aims at assessing the present burdens and support requirements within the aftercare of cancer survivors-and focuses on AYAs (adolescents and young adults). Me…	10.1159/000449050 LK - https://utrechtuniversity.on.worldcat.org/atoztitles/link?sid=EMBASE&sid=EMBASE&issn=22965270&id=doi:10.1159%2F000449050&atitle=Long-term+toxicities+and+unmet+needs+of+patients+after+cancer+therapy-Analysis+of+the+survivor+register+of+the+University+Cancer+Center+Hamburg+%28UCCH%29&stitle=Oncol.+Res.+Treat.&title=Oncology+Research+and+Treatment&volume=39&issue=&spage=285&ep…
Is there a relationship between spiritual wellbeing (SWB) and emotional and physical functioning for people receiving palliative care for cancer?	2016	Qual. Life Res.	1573-2649	25	1	26-27	Rohde, G. and Young, T. and Winstanley, J. and Arraras, J.I. and Black, K. and Bredart, A. and Costantini, A. and Fisher, S. and Guo, J. and Irarrazaval, M.E. and Kobayashi, K. and Kruizinga, R. and Navarro, M. and Omidvari, S. and Serpentini, S. and Spry, N. and Van Laarhoven, H.W. and Yang, G. and Vivat, B.	https://www.embase.com/search/results?subaction=viewrecord&id=L623466487&from=export U2 - L623466487	G. Rohde, Department of Clinical Research, University of Agder, Sorlandet Hospital, Kristiansand, Norway	Aims: The spiritual dimension of QOL is considered to be of particular importance to cancer patients in a palliative phase. The EORTC QOL Group has recently developed a standalone measure of SWB (EORTC QLQ-SWB32) for this patient group. Previous QOL studies indicate an association between emotional and physical functioning. We therefore set out to investigate whether there were any associations b…	10.1007/s11136-016-1390-7 LK - https://utrechtuniversity.on.worldcat.org/atoztitles/link?sid=EMBASE&sid=EMBASE&issn=15732649&id=doi:10.1007%2Fs11136-016-1390-7&atitle=Is+there+a+relationship+between+spiritual+wellbeing+%28SWB%29+and+emotional+and+physical+functioning+for+people+receiving+palliative+care+for+cancer%3F&stitle=Qual.+Life+Res.&title=Quality+of+Life+Research&volume=25&issue=1&spage=26…
Update of the EORTC questionnaire for assessing quality of life in patients with lung cancer-introducing the new EORTC QLQ-Lung Cancer 29 module	2016	Qual. Life Res.	1573-2649	25	1	72-73	Bottomley, A. and Hjermstad, M.J. and Tomaszewski, K. and Harle, A. and Arraras, J.I. and Morag, O. and Pompili, C. and Ioannidis, G. and Georgiou, L. and Georgiou, M. and Navarra, C. and Chie, W.-C. and Johnson, C. and Himpel, A. and Schulz, C. and Hofmann, H.-S. and Kulis, D. and Koller, M.	https://www.embase.com/search/results?subaction=viewrecord&id=L623466544&from=export U2 - L623466544	A. Bottomley, EORTC Headquarters, Brussels, Belgium	Aims: The EORTC QLQ-LC13 was the first module developed to be used in conjunction with the core questionnaire C30. Since the publication of the LC13 in 1994, major advances have been made in the treatment of lung cancer as well as in assessing quality of life. Therefore, the EORTC decided to support a project to update the LC13. Methods: The study design followed the Phase I-III approach describe…	10.1007/s11136-016-1390-7 LK - https://utrechtuniversity.on.worldcat.org/atoztitles/link?sid=EMBASE&sid=EMBASE&issn=15732649&id=doi:10.1007%2Fs11136-016-1390-7&atitle=Update+of+the+EORTC+questionnaire+for+assessing+quality+of+life+in+patients+with+lung+cancer-introducing+the+new+EORTC+QLQ-Lung+Cancer+29+module&stitle=Qual.+Life+Res.&title=Quality+of+Life+Research&volume=25&issue=1&spage=72&epage=…
Psychosocial Health of Older Adults with Cancer: Clinical Interventions Promoting Meaning and Value-Driven Behavior	2016	Curr. Geriatr. Rep.	2196-7865	5	3	220-225	Ramos, K.	https://www.embase.com/search/results?subaction=viewrecord&id=L611410132&from=export U2 - L611410132	K. Ramos, Geriatric, Research, Education, and Clinical Center (GRECC), Durham VA Medical Center, 508 Fulton Street, Durham, NC, United States	The last decade has evidenced a strong push by the interdisciplinary medical community to improve mental health service delivery with older adults. As this momentum grows, additional questions are raised regarding the utility of psychosocial interventions specifically aimed for chronically and terminally ill geriatric populations. Cancer diagnosis among those aged 65 and older is pervasive. Furth…	10.1007/s13670-016-0180-y LK - https://utrechtuniversity.on.worldcat.org/atoztitles/link?sid=EMBASE&sid=EMBASE&issn=21967865&id=doi:10.1007%2Fs13670-016-0180-y&atitle=Psychosocial+Health+of+Older+Adults+with+Cancer%3A+Clinical+Interventions+Promoting+Meaning+and+Value-Driven+Behavior&stitle=Curr.+Geriatr.+Rep.&title=Current+Geriatrics+Reports&volume=5&issue=3&spage=220&epage=225&aulast=Ramos&aufi…
Prophylactic treatment with conestat alfa in HAE patients with severe course of the disease: A case series	2016	Allergy Eur. J. Allergy Clin. Immunol.	1398-9995	71		552	Valerieva, A. and Staevska, M. and Petkova, E. and Dimitrov, V. and Popov, T.	https://www.embase.com/search/results?subaction=viewrecord&id=L612158686&from=export U2 - L612158686	A. Valerieva, Clinic of Allergy and Asthma, Medical University of Sofia, Sofia, Bulgaria	Background: Conestat alfa (CA), a formulation of recombinant C1-inhibitor concentrate, is registered for intravenous treatment of hereditary angioedema (HAE) attacks. As the course of the disease in some patients may follow a pattern with frequent and severe episodes posing existential risks, we resorted to prophylactic treatment (PT) with CA in order to figure out if this 'brittle' form of HAE c…	10.1111/all.12978 LK - https://utrechtuniversity.on.worldcat.org/atoztitles/link?sid=EMBASE&sid=EMBASE&issn=13989995&id=doi:10.1111%2Fall.12978&atitle=Prophylactic+treatment+with+conestat+alfa+in+HAE+patients+with+severe+course+of+the+disease%3A+A+case+series&stitle=Allergy+Eur.+J.+Allergy+Clin.+Immunol.&title=Allergy%3A+European+Journal+of+Allergy+and+Clinical+Immunology&volume=71&issue=&spage=5…
Nursing students' death anxiety associated with both age and illness of dementia patients	2016	Alzheimer's Dementia	1552--5260	12	7	P976	McKenzie, E.L. and Brown, P.M. and Mak, A.S. and Chamberlain, P.	https://www.embase.com/search/results?subaction=viewrecord&id=L613186193&from=export U2 - L613186193	E.L. McKenzie, University of Canberra, Canberra, Australia	Objectives: According to Terror Management Theory, older people and people with a terminal illness present an existential threat that evokes anxiety about death and dying in others (Greenberg, Pyszczynski, & Solomon, 1986). Death anxiety may influence the type of care health professionals provide to patients, including person-centred dementia care (McKenzie, Brown, Mak, & Chamberlain, 2016). This…
Practice of palliative sedation in a specialized unit for acute palliative care in a tertiary swiss university hospital: A three years retrospective study	2016	Palliative Med.	1477-030X	30	6	NP179-NP180	Hochart, E. and Bernard, M. and Beauverd, M.	https://www.embase.com/search/results?subaction=viewrecord&id=L614041113&from=export U2 - L614041113	E. Hochart, University of Lausanne, Lausanne, Switzerland	Background: Palliative sedation (PS) is a last resort treatment aimed at relieving refractory symptoms in patients at end-of-life. There is a lack of knowledge regarding the practice of PS due to the impossibility of conducting randomized controlled trials for ethical and methodological reasons. This study aims to describe the practice of PS and its modalities and indications, in a Swiss speciali…	10.1177/0269216316646056 LK - https://utrechtuniversity.on.worldcat.org/atoztitles/link?sid=EMBASE&sid=EMBASE&issn=1477030X&id=doi:10.1177%2F0269216316646056&atitle=Practice+of+palliative+sedation+in+a+specialized+unit+for+acute+palliative+care+in+a+tertiary+swiss+university+hospital%3A+A+three+years+retrospective+study&stitle=Palliative+Med.&title=Palliative+Medicine&volume=30&issue=6&spage=NP17…
Autonomy in the spotlight	2016	Palliative Med.	1477-030X	30	6	NP328-NP329	Ryan, M. and Connaire, K.	https://www.embase.com/search/results?subaction=viewrecord&id=L614041204&from=export U2 - L614041204	M. Ryan, St Francis Hospice, Dublin, Ireland	Background: The study was motivated by the researcher's experience as a nurse caring for people with terminal illness. An all-encompassing level of hospice inpatient care could diminish personal autonomy. A literature review revealed the significance of autonomy to those who were dying. There was no Irish and little international evidence exploring the concept. Aim: The aim of the study was to ex…	10.1177/0269216316646056 LK - https://utrechtuniversity.on.worldcat.org/atoztitles/link?sid=EMBASE&sid=EMBASE&issn=1477030X&id=doi:10.1177%2F0269216316646056&atitle=Autonomy+in+the+spotlight&stitle=Palliative+Med.&title=Palliative+Medicine&volume=30&issue=6&spage=NP328&epage=NP329&aulast=Ryan&aufirst=Mary&auinit=M.&aufull=Ryan+M.&coden=&isbn=&pages=NP328-NP329&date=2016&auinit1=M&auinitm=
Multi-dimensional illness trajectories in people with cancer, organ failure or frailty: A synthesis of 8 qualitative longitudinal studies	2016	Palliative Med.	1477-030X	30	6	NP30	Kendall, M. and Carduff, E. and Lloyd, A. and Kimbell, B. and Cavers, D. and Buckingham, S. and Boyd, K. and Grant, L. and Worth, A. and Pinnock, H. and Sheikh, A. and Murray, S.	https://www.embase.com/search/results?subaction=viewrecord&id=L614041258&from=export U2 - L614041258	M. Kendall, Primary Palliative Care Research Group, Centre for Population Health Sciences, University of Edinburgh, Edinburgh, United Kingdom	Background: Three typical illness trajectories of physical decline have been described for patients with progressive chronic illness: cancer, organ failure, and frail older persons. However palliative care is concerned with more than the physical. Aims: To explore if there are typical trajectories of social, psychological and existential distress in people dying from cancer, organ failure and fra…	10.1177/0269216316646056 LK - https://utrechtuniversity.on.worldcat.org/atoztitles/link?sid=EMBASE&sid=EMBASE&issn=1477030X&id=doi:10.1177%2F0269216316646056&atitle=Multi-dimensional+illness+trajectories+in+people+with+cancer%2C+organ+failure+or+frailty%3A+A+synthesis+of+8+qualitative+longitudinal+studies&stitle=Palliative+Med.&title=Palliative+Medicine&volume=30&issue=6&spage=NP30&epage=&aulast=…
Level of comfort improves after the administration of continuous palliative sedation: A prospective multicenter study	2016	Palliative Med.	1477-030X	30	6	NP32-NP33	Van Deijck, R. and Hasselaar, J. and Verhagen, S. and Vissers, K. and Koopmans, R.	https://www.embase.com/search/results?subaction=viewrecord&id=L614041326&from=export U2 - L614041326	R. Van Deijck, Zorggroep Regio Venlo, Venlo, Netherlands	Introduction: There is currently no clear standard for the monitoring of (dis)comfort during the administration of continuous palliative sedation (CPS). Therefore, little is known about the course of discomfort in patients receiving CPS, and accordingly the efficacy of CPS. This prospective study aims provide more insight into patient (dis)comfort during CPS. Methods: A prospective observational …	10.1177/0269216316646056 LK - https://utrechtuniversity.on.worldcat.org/atoztitles/link?sid=EMBASE&sid=EMBASE&issn=1477030X&id=doi:10.1177%2F0269216316646056&atitle=Level+of+comfort+improves+after+the+administration+of+continuous+palliative+sedation%3A+A+prospective+multicenter+study&stitle=Palliative+Med.&title=Palliative+Medicine&volume=30&issue=6&spage=NP32&epage=NP33&aulast=Van+Deijck&aufirst…
Cognition and existential suffering in patients with advanced cancer	2016	Palliative Med.	1477-030X	30	6	NP336	Boelsbjerg, H.B. and Kurita, G.P. and Hansen, N.V. and Sandvad, M. and Sjøgren, P.	https://www.embase.com/search/results?subaction=viewrecord&id=L614041442&from=export U2 - L614041442	H.B. Boelsbjerg, Department of Sociology, University of Copenhagen, Copenhagen, Denmark	Background: Cognitive dysfunction is frequent among advanced cancer patients and can influence decision taking and self-perception, causing existential concerns. Aims: To explore associations between cognitive dysfunction and existential concerns among patients with advanced cancer. Methods: Out-patients with advanced cancer in palliative treatment were assessed from February 2013 to July 2015. A…	10.1177/0269216316646056 LK - https://utrechtuniversity.on.worldcat.org/atoztitles/link?sid=EMBASE&sid=EMBASE&issn=1477030X&id=doi:10.1177%2F0269216316646056&atitle=Cognition+and+existential+suffering+in+patients+with+advanced+cancer&stitle=Palliative+Med.&title=Palliative+Medicine&volume=30&issue=6&spage=NP336&epage=&aulast=Boelsbjerg&aufirst=Hanne+Bess&auinit=H.B.&aufull=Boelsbjerg+H.B.&coden=&…
Challenges in living alone near the end of life: An international comparison from the insup-c project	2016	Palliative Med.	1477-030X	30	6	NP43	Hughes, S. and Preston, N.J. and Payne, S.A. and Van Der Eerden, M. and Schwabe, S. and Kiss, Z. and Busa, C. and Van Beek, K. and Van Ende, S. and Csikos, A. and Groot, M.	https://www.embase.com/search/results?subaction=viewrecord&id=L614041685&from=export U2 - L614041685	S. Hughes, International Observatory on End of Life Care, Lancaster University, Lancaster, United Kingdom	Background: Policy in end of life care assumes that family caregivers will be available and willing to support those living with terminal illness in the last year of life. But what are the challenges for those who live alone with varying degrees of support from family or other non-professional caregivers? Design and methods: Patients with advanced cancer, COPD and chronic heart failure (CHF), wit…	10.1177/0269216316646056 LK - https://utrechtuniversity.on.worldcat.org/atoztitles/link?sid=EMBASE&sid=EMBASE&issn=1477030X&id=doi:10.1177%2F0269216316646056&atitle=Challenges+in+living+alone+near+the+end+of+life%3A+An+international+comparison+from+the+insup-c+project&stitle=Palliative+Med.&title=Palliative+Medicine&volume=30&issue=6&spage=NP43&epage=&aulast=Hughes&aufirst=Sean&auinit=S.&aufull=H…
Complexity in advanced palliative care at home: Testing an assessment tool	2016	Palliative Med.	1477-030X	30	6	NP98	Martin-Utrilla, S. and Tamarit Tamarit, L. and Paesa Laguía, N. and Pastor Férriz, L. and Mancheño Álvaro, A. and Pascual Plá, F. and Oliete Ramírez, E. and Ruiz Ortega, P. and García Lozano, T. and Sáez Álvarez, E.J. and Villasana Sarabia, A. and Gallart Gómez, P.	https://www.embase.com/search/results?subaction=viewrecord&id=L614041826&from=export U2 - L614041826	S. Martin-Utrilla, Universidad Católica De Valencia, Valencia, Spain	Background: A tool for the assessment of the complexity (“IDC-Pal”) developed In Spain includes elements that assess the clinical and psychological situation of the patient, family, environment and health organization, to be classified as “complex” (C) or “highly complex” (HC). An appropriate assessment of complexity is supposed to be useful for the management of resources and the decide which ki…	10.1177/0269216316646056 LK - https://utrechtuniversity.on.worldcat.org/atoztitles/link?sid=EMBASE&sid=EMBASE&issn=1477030X&id=doi:10.1177%2F0269216316646056&atitle=Complexity+in+advanced+palliative+care+at+home%3A+Testing+an+assessment+tool&stitle=Palliative+Med.&title=Palliative+Medicine&volume=30&issue=6&spage=NP98&epage=&aulast=Martin-Utrilla&aufirst=Salvador&auinit=S.&aufull=Martin-Utrilla+S…
A systematic review: Spirituality assessment tools in adult palliative care	2016	Palliative Med.	1477-030X	30	6	NP203-NP204	Nawaz, S. and Evans, C.	https://www.embase.com/search/results?subaction=viewrecord&id=L614041835&from=export U2 - L614041835	S. Nawaz, Department of Palliative Care, Policy and Rehabilitation, Cicely Saunders Institute, London, United Kingdom	Background: Spirituality often underpins the experience of advanced illness. It is a complex concept that is multidimensional and embraces both the existential realm, as well as value-based and religious considerations. The necessity to assess and support patients' spiritual needs is significant to patients themselves, and can impact on their quality of life. However, it is unclear what is the mo…	10.1177/0269216316646056 LK - https://utrechtuniversity.on.worldcat.org/atoztitles/link?sid=EMBASE&sid=EMBASE&issn=1477030X&id=doi:10.1177%2F0269216316646056&atitle=A+systematic+review%3A+Spirituality+assessment+tools+in+adult+palliative+care&stitle=Palliative+Med.&title=Palliative+Medicine&volume=30&issue=6&spage=NP203&epage=NP204&aulast=Nawaz&aufirst=Shabnam&auinit=S.&aufull=Nawaz+S.&coden=&isb…
Sedation at the end of life - A nation-wide study in palliative care units in Austria	2016	BMC Palliative Care	1472-684X	15	1		Schur, S. and Weixler, D. and Gabl, C. and Kreye, G. and Likar, R. and Masel, E.K. and Mayrhofer, M. and Reiner, F. and Schmidmayr, B. and Kirchheiner, K. and Watzke, H.H.	https://www.embase.com/search/results?subaction=viewrecord&id=L610365404&from=export U2 - L610365404	S. Schur, Clinical Division of Palliative Care, Department for Internal Medicine i, Medical University of Vienna, Waehringer Guertel 18-20, Vienna, Austria	Background: Sedation is used to an increasing extent in end-of-life care. Definitions and indications in this field are based on expert opinions and case series. Little is known about this practice at palliative care units in Austria. Methods: Patients who died in Austrian palliative care units between June 2012 and June 2013 were identified. A predefined set of baseline characteristics and infor…	10.1186/s12904-016-0121-8 LK - https://utrechtuniversity.on.worldcat.org/atoztitles/link?sid=EMBASE&sid=EMBASE&issn=1472684X&id=doi:10.1186%2Fs12904-016-0121-8&atitle=Sedation+at+the+end+of+life+-+A+nation-wide+study+in+palliative+care+units+in+Austria&stitle=BMC+Palliative+Care&title=BMC+Palliative+Care&volume=15&issue=1&spage=&epage=&aulast=Schur&aufirst=Sophie&auinit=S.&aufull=Schur+S.&coden=&…
Survey of spiritual quality of life among survivorship and distress guidelines	2016	J. Clin. Oncol.	1527-7755	34			Swenson, W.T.	https://www.embase.com/search/results?subaction=viewrecord&id=L611756010&from=export U2 - L611756010	W.T. Swenson, University of North Dakota, School of Medicine and Health Sciences, Grand Forks, ND, United States	Background: In 2005, the Institute of Medicine (IOM) published a landmark report, “From Cancer Patient To Cancer Survivor1, highlighting the needs of survivors of adult cancer. The IOM publication acknowledged that cancer survivors may experience “existential and spiritual issues. .related to concerns about death and dying.” Since the IOM publication, survivorship guidelines have been published b…
Validation of Meaning in Life Scale modified to evaluate the spiritual dimension in a Chilean and Latin-American cancer population on palliative care	2016	Validación del test Meaning in Life Scale (MILS) modificado para evaluar la dimensión espiritual en población chilena y latinoamericana con cáncer en cuidados paliativos	1665-9201	15	3	121-127	Schiappacasse Cocio, G. and González Soto, P.	https://www.embase.com/search/results?subaction=viewrecord&id=L612673004&from=export U2 - L612673004	G. Schiappacasse Cocio, Viña del Mar, Chile	Introduction Spirituality includes existential aspects of recognition of a sensation of peace, union and transcendence. In oncology, the development of the spirituality is associated with less depression and anxiety symptoms and a better quality of life. The aim of this study is to validate a test that measures the degree of spirituality in a population of Latin-American origin with cancer taken …	10.1016/j.gamo.2016.05.004 LK - https://utrechtuniversity.on.worldcat.org/atoztitles/link?sid=EMBASE&sid=EMBASE&issn=16659201&id=doi:10.1016%2Fj.gamo.2016.05.004&atitle=Validation+of+Meaning+in+Life+Scale+modified+to+evaluate+the+spiritual+dimension+in+a+Chilean+and+Latin-American+cancer+population+on+palliative+care&stitle=Gac.+Mexicana+Oncologia&title=Gaceta+Mexicana+de+Oncologia&volume=15&issu…
Integrated psychosocial and supportive care needed for patients with pancreatic cancer	2016	Cancer Forum	0311-306X	40	1	66-69	Gooden, H. and Tiller, K. and Mumford, J. and White, K.	https://www.embase.com/search/results?subaction=viewrecord&id=L611402936&from=export U2 - L611402936		Pancreatic cancer is acknowledged as one of the most challenging diseases in the 21st century. Despite the recent focus on research and novel therapies, by 2030 pancreatic cancer is projected to be the second leading cause of cancer death after lung cancer. With incidence and mortality rising against the trend in other cancers, the importance of a whole team approach to achieve best quality of li…
'Too young to die': Psych-oncology in children, adolescents and young adults	2016	Psycho-Oncology	1099-1611	25		13	Groszmann, M. and Elfer, J. and Fozard, G.	https://www.embase.com/search/results?subaction=viewrecord&id=L614322920&from=export U2 - L614322920	M. Groszmann, University College, London Hospital, London, United Kingdom	Adolescent and Young Adult Psych-Oncology team will explain the ways that ideas from psychiatry, existential philosophy and psychotherapy; psychodynamic theory, cognitive behavioural therapy and systemic theory can all be integrated to understand and work with the experiences and difficulties of young people struck down by cancer during adolescence and young adulthood. People diagnosed with cance…	10.1002/pon.4077 LK - https://utrechtuniversity.on.worldcat.org/atoztitles/link?sid=EMBASE&sid=EMBASE&issn=10991611&id=doi:10.1002%2Fpon.4077&atitle=%27Too+young+to+die%27%3A+Psych-oncology+in+children%2C+adolescents+and+young+adults&stitle=Psycho-Oncology&title=Psycho-Oncology&volume=25&issue=&spage=13&epage=&aulast=Groszmann&aufirst=Mike&auinit=M.&aufull=Groszmann+M.&coden=&isbn=&pages=13-&date…
Stem cell transplantation as a shattering event: Meaning making, coping and adjustment	2016	Biol. Blood Marrow Transplant.	1083-8791	22	3	S183	Blosser, J. and Toor, A.A. and Sabo, R.	https://www.embase.com/search/results?subaction=viewrecord&id=L72221769&from=export U2 - L72221769	J. Blosser, Care Coordination/BMT, VCU Health Systems, Richmond, VA, United States	Patients in stem cell transplantation face existential crises. This traumatic experience disrupts patients' sense of meaning, creating discrepancies between their global and situational meaning. To reduce discrepancies and aid their adjustment, patients undergo a process of “meaning making” that is reflected in changed scores in global or situational meaning. The objective of this study is to exa…
Existential issues in communication at the end of life	2016	Psycho-Oncology	1057-9249	25		3-4	Breitbart, W.	https://www.embase.com/search/results?subaction=viewrecord&id=L72278043&from=export U2 - L72278043	W. Breitbart, Memorial Sloan Kettering Cancer Center, New York, NY, United States	PURPOSE: Communication is one of the cornerstones of interdisciplinary palliative care, where a number of significant issues emerge including breaking bad news, providing information about prognosis, developing management plans and identifying the therapeutic intent of treatment, and ultimately facilitating end-of-life care decisions. One area of profound importance is communication between the p…	10.1002/pon.4082 LK - https://utrechtuniversity.on.worldcat.org/atoztitles/link?sid=EMBASE&sid=EMBASE&issn=10579249&id=doi:10.1002%2Fpon.4082&atitle=Existential+issues+in+communication+at+the+end+of+life&stitle=Psycho-Oncology&title=Psycho-Oncology&volume=25&issue=&spage=3&epage=4&aulast=Breitbart&aufirst=William&auinit=W.&aufull=Breitbart+W.&coden=&isbn=&pages=3-4&date=2016&auinit1=W&auinitm=
Addressing existential angst in a cancer setting	2016	Psycho-Oncology	1057-9249	25		10-11	Otis-Green, S.	https://www.embase.com/search/results?subaction=viewrecord&id=L72278055&from=export U2 - L72278055	S. Otis-Green, Coalition for Compassionate Care of California, Sacramento, CA, United States	PURPOSE: Attention to the multidimensional aspects of quality of life are best addressed by a collaborative team approach that includes recognition of the spiritual and existential concerns common for those facing a diagnosis of cancer. Using a consensus definition of spirituality (Puchalski, et al, 2009) invites oncology professionals to identify spiritual and existential concerns and integrate …	10.1002/pon.4082 LK - https://utrechtuniversity.on.worldcat.org/atoztitles/link?sid=EMBASE&sid=EMBASE&issn=10579249&id=doi:10.1002%2Fpon.4082&atitle=Addressing+existential+angst+in+a+cancer+setting&stitle=Psycho-Oncology&title=Psycho-Oncology&volume=25&issue=&spage=10&epage=11&aulast=Otis-Green&aufirst=Shirley&auinit=S.&aufull=Otis-Green+S.&coden=&isbn=&pages=10-11&date=2016&auinit1=S&auinitm=
Psychosocial ecotones: Accessing the “in-between” spaces to cultivate understanding of cultural differences and increase clinical significance	2016	Psycho-Oncology	1057-9249	25		65	Bonet, L.	https://www.embase.com/search/results?subaction=viewrecord&id=L72278139&from=export U2 - L72278139	L. Bonet, UCLA, Los Angeles, CA, United States	PURPOSE: Biological ecotones and chaos theory are utilized to explore the cultivation of unique “spaces” of clinical significance. Symbolic ecotones are spaces that exist between the known realms of self and other, healthy and sick, life and death. This application helps to craft bridges of understanding of other cultures and stories, while chaos theory allows us to think about nonlinear systems …	10.1002/pon.4082 LK - https://utrechtuniversity.on.worldcat.org/atoztitles/link?sid=EMBASE&sid=EMBASE&issn=10579249&id=doi:10.1002%2Fpon.4082&atitle=Psychosocial+ecotones%3A+Accessing+the+%E2%80%9Cin-between%E2%80%9D+spaces+to+cultivate+understanding+of+cultural+differences+and+increase+clinical+significance&stitle=Psycho-Oncology&title=Psycho-Oncology&volume=25&issue=&spage=65&epage=&aulast=Bone…
Unfinished business among advanced cancer patients	2016	Psycho-Oncology	1057-9249	25		67	Masterson, M. and Holland, J. and Slivjak, E. and Jankauskaite, G. and Breitbart, W. and Lichtenthal, W.	https://www.embase.com/search/results?subaction=viewrecord&id=L72278142&from=export U2 - L72278142	M. Masterson, Fordham University, New York, NY, United States	PURPOSE: The purpose of this study was to identify specific themes of unfinished business among advanced cancer patients. METHODS: A sample of 193 patients from a larger RCT of Individual Meaning-Centered Psychotherapy (IMCP) responded in writing to open-ended questions about unfinished business. Patients were asked to report if they had any unfinished business, provide written explanation of the…	10.1002/pon.4082 LK - https://utrechtuniversity.on.worldcat.org/atoztitles/link?sid=EMBASE&sid=EMBASE&issn=10579249&id=doi:10.1002%2Fpon.4082&atitle=Unfinished+business+among+advanced+cancer+patients&stitle=Psycho-Oncology&title=Psycho-Oncology&volume=25&issue=&spage=67&epage=&aulast=Masterson&aufirst=Melissa&auinit=M.&aufull=Masterson+M.&coden=&isbn=&pages=67-&date=2016&auinit1=M&auinitm=
Integrating spiritual care into outpatient oncology services	2016	Psycho-Oncology	1057-9249	25		132-133	Snow, A. and Johnson, B.	https://www.embase.com/search/results?subaction=viewrecord&id=L72278250&from=export U2 - L72278250	A. Snow, Mount Sinai Beth Israel Cancer Center, New York, NY, United States	PURPOSE: To examine patient level of interest in receiving spiritual counseling in an outpatient cancer center setting. For those who have already received such services, to evaluate the patient perspective on the service provided. The hypothesis is that the availability of chaplain services improves oncology outpatient patient satisfaction. This is significant to the field of psychosocial oncolo…	10.1002/pon.4082 LK - https://utrechtuniversity.on.worldcat.org/atoztitles/link?sid=EMBASE&sid=EMBASE&issn=10579249&id=doi:10.1002%2Fpon.4082&atitle=Integrating+spiritual+care+into+outpatient+oncology+services&stitle=Psycho-Oncology&title=Psycho-Oncology&volume=25&issue=&spage=132&epage=133&aulast=Snow&aufirst=Alison&auinit=A.&aufull=Snow+A.&coden=&isbn=&pages=132-133&date=2016&auinit1=A&auinitm=
Outpatient supportive and palliative care clinic: A multidisciplinary whole person model of care	2016	Psycho-Oncology	1057-9249	25		138-139	Puchalski, C. and Bires, J. and Roth, K. and Donham, S. and Jafari, N.	https://www.embase.com/search/results?subaction=viewrecord&id=L72278259&from=export U2 - L72278259	C. Puchalski, George Washington Institute for Spirituality and Health, Washington, DC, United States	PURPOSE: A diagnosis of cancer is a devastating event for many patients. These patients may face a variety of physical, social, psychological, and spiritual issues that directly impacts their QOL, the health care utilization and the costs of care. Increasing recognition for the need of patient- centered approaches across the continuum of care has supported the expansion and growth of palliative c…	10.1002/pon.4082 LK - https://utrechtuniversity.on.worldcat.org/atoztitles/link?sid=EMBASE&sid=EMBASE&issn=10579249&id=doi:10.1002%2Fpon.4082&atitle=Outpatient+supportive+and+palliative+care+clinic%3A+A+multidisciplinary+whole+person+model+of+care&stitle=Psycho-Oncology&title=Psycho-Oncology&volume=25&issue=&spage=138&epage=139&aulast=Puchalski&aufirst=Christina&auinit=C.&aufull=Puchalski+C.&code…
Development of a meaning-centered group for breast cancer survivors (MCG-BCS): Focus group findings and feasibility	2016	Psycho-Oncology	1057-9249	25		148-149	Jankauskaite, G. and Slivjak, E. and Roberts, K. and Breitbart, W. and Wiatrek, D. and Sharpe, K. and Lichtenthal, W.	https://www.embase.com/search/results?subaction=viewrecord&id=L72278275&from=export U2 - L72278275	G. Jankauskaite, Memorial Sloan Kettering Cancer Center, New York, NY, United States	PURPOSE: Surviving cancer often heightens one's desire to live a meaningful life, yet breast cancer survivors (BCS) frequently describe feeling “stuck” following completion of their cancer treatment. Interventions that target such existential concerns are lacking despite their promise for improving adjustment. This collaborative project with the American Cancer Society addresses this need through…	10.1002/pon.4082 LK - https://utrechtuniversity.on.worldcat.org/atoztitles/link?sid=EMBASE&sid=EMBASE&issn=10579249&id=doi:10.1002%2Fpon.4082&atitle=Development+of+a+meaning-centered+group+for+breast+cancer+survivors+%28MCG-BCS%29%3A+Focus+group+findings+and+feasibility&stitle=Psycho-Oncology&title=Psycho-Oncology&volume=25&issue=&spage=148&epage=149&aulast=Jankauskaite&aufirst=Greta&auinit=G.&au…
Abstracts of the 13th Annual Conference of the American Psychosocial Oncology Society	2016	Psycho-Oncology	1057-9249	25				https://www.embase.com/search/results?subaction=viewrecord&id=L72278285&from=export U2 - L72278285		The proceedings contain 247 papers. The topics discussed include: understanding the universality of sex and gender in cancer care: the emergence of sex and gender medicine; couples coping with cancer together (CCCT): a model program for women with cancer and their partners integrated into standard medical care; improving care to the LGBT community: impact of sexual orientation and gender identity…
Hospice caregiver self-care: Who's caring for the caregiver?	2016	J. Pain Symptom Manage.	0885-3924	51	2	426	Beck, M. and Ellington, L. and Dingley, C. and Clayton, M. and Reblin, M.	https://www.embase.com/search/results?subaction=viewrecord&id=L72204812&from=export U2 - L72204812	M. Beck, University of Alabama Huntsville, Huntsville, AL, United States	Objectives • Describe five themes related to caregivers' health and well-being identified during communications with home hospice nurses. • Discuss the importance of integrating caregiver health/well-being needs into a holistic familycentered approach during home hospice care. Original Research Background. While caregiving burden varies over time, cancer caregivers report lower quality of life an…
Families and breast cancer: Needs and coping in the final phase of life	2016	Oncol. Res. Treat.	2296-5270	39		168	Chikhradze, N. and Schnepp, W. and Büscher, A.	https://www.embase.com/search/results?subaction=viewrecord&id=L72212806&from=export U2 - L72212806	N. Chikhradze, Universität Witten/Herdecke, Witten, Germany	To date, there are only very few research findings dealing with the families of patients with advanced breast cancer. Not only do the women themselves suffer but also the members of their families. In order to widen the knowledge on this phenomenon, we examined how the families experienced the palliative phase of breast cancer, how they coped with it and what their own needs were. Questions: a) W…	10.1159/000444354 LK - https://utrechtuniversity.on.worldcat.org/atoztitles/link?sid=EMBASE&sid=EMBASE&issn=22965270&id=doi:10.1159%2F000444354&atitle=Families+and+breast+cancer%3A+Needs+and+coping+in+the+final+phase+of+life&stitle=Oncol.+Res.+Treat.&title=Oncology+Research+and+Treatment&volume=39&issue=&spage=168&epage=&aulast=Chikhradze&aufirst=N.&auinit=N.&aufull=Chikhradze+N.&coden=&isbn=&pag…
Towards a 'patient-centred' operationalisation of the new dynamic concept of health: A mixed methods study	2016	BMJ Open	2044-6055	6	1		Huber, M. and Van Vliet, M. and Giezenberg, M. and Winkens, B. and Heerkens, Y. and Dagnelie, P.C. and Knottnerus, J.A.	https://www.embase.com/search/results?subaction=viewrecord&id=L608798158&from=export U2 - L608798158	M. Huber, Department of Healthcare and Nutrition, Louis Bolk Institute, Driebergen, Netherlands	Objective: To evaluate among stakeholders the support for the new, dynamic concept of health, as published in 2011: 'Health as the ability to adapt and to self-manage', and to elaborate perceived indicators of health in order to make the concept measurable. Design: A mixed methods study: a qualitative first step with interviews and focus groups, followed by a quantitative survey. Participants: Re…	10.1136/bmjopen-2015-010091 LK - https://utrechtuniversity.on.worldcat.org/atoztitles/link?sid=EMBASE&sid=EMBASE&issn=20446055&id=doi:10.1136%2Fbmjopen-2015-010091&atitle=Towards+a+%27patient-centred%27+operationalisation+of+the+new+dynamic+concept+of+health%3A+A+mixed+methods+study&stitle=BMJ+Open&title=BMJ+Open&volume=6&issue=1&spage=&epage=&aulast=Huber&aufirst=M.&auinit=M.&aufull=Huber+M.&cod…
The issues of the meaning of life at its end	2016	Problematyka sensu życia u jego kresu	["1689-4898", "1898-0678"]	10	2	54-58	Czyzowska, N.	https://www.embase.com/search/results?subaction=viewrecord&id=L613567054&from=export U2 - L613567054	N. Czyzowska, Hospicjum im. św. Łazarza w Krakowie, Instytut Psychologii, Uniwersytet Jagielloński, ul. Romana Ingardena 6, Kraków, Poland	Man assigns a different meaning to events that take place in his life. The meaning of life is defined in many ways but it should be noted that it is individual and private matter for each person. Viennese psychiatrist Viktor Frankl in his book Man's Search for Meaning, wrote that "find meaning in one's life is the primary motivational force in man". The results of many studies showed that there i…
The effect of existential therapy on divorced women's existential anxiety	2016	J. Global Pharma Technol.	0975-8542	8	7	7-15	Aliesmaieli, A.	https://www.embase.com/search/results?subaction=viewrecord&id=L614999842&from=export U2 - L614999842	A. Aliesmaieli, Education and Psychology Department, Islamic Azad University of Babol-branch, Babol, Iran	The aim of the present study is to investigate the effectiveness of existential therapy on divorced women's existential anxiety. The study is the result of a quasi-experimental research conducted at Babol Islamic Azad University. The sample size included 22 people assigned to experimental and control groups. To do the study, 22 female university students were selected and after carrying out a pre…
Predictors of supportive care needs for longterm breast cancer survivors	2016	Supportive Care Cancer	1433-7339	24	1	S223-S224	Fang, S.Y. and Lee, K.T. and Kuo, Y.L.	https://www.embase.com/search/results?subaction=viewrecord&id=L616579071&from=export U2 - L616579071	S.Y. Fang, National Cheng Kung University, Nursing, Tainan, Taiwan	Introduction: Care needs of breast cancer survivors involve various aspects; however, women recruited were varied in survival stage and across time period from 1 year to more than 5 years in previous studies. Some studies also included women with recurrence or metastatic stage. Limited studies focused on the care needs for long-term healthy survivors. Objectives: To understand the care needs of l…	10.1007/s00520-016-3209-z LK - https://utrechtuniversity.on.worldcat.org/atoztitles/link?sid=EMBASE&sid=EMBASE&issn=14337339&id=doi:10.1007%2Fs00520-016-3209-z&atitle=Predictors+of+supportive+care+needs+for+longterm+breast+cancer+survivors&stitle=Supportive+Care+Cancer&title=Supportive+Care+in+Cancer&volume=24&issue=1&spage=S223&epage=S224&aulast=Fang&aufirst=S.Y.&auinit=S.Y.&aufull=Fang+S.Y.&cod…
Predictors of return to work 3 years after breast cancer in a prospective cohort study	2016	Supportive Care Cancer	1433-7339	24	1	S228	Lee, M.K. and Yun, Y.H. and Lee, E.S. and Ro, J. and Kang, H.S. and Shin, K.H. and Keun Seok, L.	https://www.embase.com/search/results?subaction=viewrecord&id=L616579217&from=export U2 - L616579217	M.K. Lee, Kyungppok National University, College of Nursing, Daegu, South Korea	Introduction: For cancer survivors return to work underlines return to normal activities, social recovery and a positive step towards an improved quality of life, as well as rehabilitation after treatment. However, to date, there have been any researches that have explored which factors before treatment, during treatment, and after treatment that patients have affect return to work after 3 years …	10.1007/s00520-016-3209-z LK - https://utrechtuniversity.on.worldcat.org/atoztitles/link?sid=EMBASE&sid=EMBASE&issn=14337339&id=doi:10.1007%2Fs00520-016-3209-z&atitle=Predictors+of+return+to+work+3+years+after+breast+cancer+in+a+prospective+cohort+study&stitle=Supportive+Care+Cancer&title=Supportive+Care+in+Cancer&volume=24&issue=1&spage=S228&epage=&aulast=Lee&aufirst=M.K.&auinit=M.K.&aufull=Lee+…
Development and evaluation of a psychosocial model to predict quality of life of breast cancer patients: A mixed method study	2016	Supportive Care Cancer	1433-7339	24	1	S210-S211	Zamanian, H. and Foroozanfar, S. and Daryaafzoon, M. and Eftekhar Ardebili, H. and Eftekhar Ardebili, M.	https://www.embase.com/search/results?subaction=viewrecord&id=L616579259&from=export U2 - L616579259	H. Zamanian, Tehran University of Medical Sciences, Health Education and Promotion, Tehran, Iran	Introduction: Quality of life of breast cancer patients is impaired because of psychosocial consequences of cancer. There is not any comprehensive model to predict quality of life of these patients based on psychosocial factors. Objectives: The aim of this mixed method study was to develop a psychosocial model to predict quality of life of breast cancer patients. Methods: This study had three pha…	10.1007/s00520-016-3209-z LK - https://utrechtuniversity.on.worldcat.org/atoztitles/link?sid=EMBASE&sid=EMBASE&issn=14337339&id=doi:10.1007%2Fs00520-016-3209-z&atitle=Development+and+evaluation+of+a+psychosocial+model+to+predict+quality+of+life+of+breast+cancer+patients%3A+A+mixed+method+study&stitle=Supportive+Care+Cancer&title=Supportive+Care+in+Cancer&volume=24&issue=1&spage=S210&epage=S211&au…
Symptom burden and distress in patients with cancer in Africa	2016	Supportive Care Cancer	1433-7339	24	1	S160-S161	John, W.	https://www.embase.com/search/results?subaction=viewrecord&id=L616579313&from=export U2 - L616579313	W. John, Kenya	Introduction: Cancer has become a significant public health problem in Africa but still most diagnoses are made late, Sitas et al (2006). The need for palliative care is significant due to the late contact with health care providers and the many symptoms they present with. No study has been undertaken to assess symptomatology for these patients in Africa. Objectives: To study the symptoms burden …	10.1007/s00520-016-3209-z LK - https://utrechtuniversity.on.worldcat.org/atoztitles/link?sid=EMBASE&sid=EMBASE&issn=14337339&id=doi:10.1007%2Fs00520-016-3209-z&atitle=Symptom+burden+and+distress+in+patients+with+cancer+in+Africa&stitle=Supportive+Care+Cancer&title=Supportive+Care+in+Cancer&volume=24&issue=1&spage=S160&epage=S161&aulast=John&aufirst=W.&auinit=W.&aufull=John+W.&coden=&isbn=&pages=S…
Collaboration between psychiatry and social work at a teaching institution to ensure better access to psychiatric services for oncology patients	2016	J. Psychosoc. Oncol.	1540-7586	34	1	82-83	Bires, J. and Blair, L.	https://www.embase.com/search/results?subaction=viewrecord&id=L617783778&from=export U2 - L617783778	J. Bires, George Washington University Cancer Center, Washington, DC, United States	Content: Distress occurs on a scale including a range of feelings from sadness and fear to vulnerability. These feelings can develop and result in depression, anxiety, panic, social isolation, and spiritual crisis (National Comprehensive Cancer Network, 2002). Significant distress among oncology patients correlates with poor satisfaction from medical care and may even reduce the survival time fra…	10.1080/07347332.2016.1147913 LK - https://utrechtuniversity.on.worldcat.org/atoztitles/link?sid=EMBASE&sid=EMBASE&issn=15407586&id=doi:10.1080%2F07347332.2016.1147913&atitle=Collaboration+between+psychiatry+and+social+work+at+a+teaching+institution+to+ensure+better+access+to+psychiatric+services+for+oncology+patients&stitle=J.+Psychosoc.+Oncol.&title=Journal+of+Psychosocial+Oncology&volume=34&is…
Mindfulness as refuge from the storm: Exploring ways to bring mindfulness practice into the cancer center	2016	J. Psychosoc. Oncol.	1540-7586	34	1	154-155	Day, K.	https://www.embase.com/search/results?subaction=viewrecord&id=L617783832&from=export U2 - L617783832	K. Day, University Hospitals of Cleveland, Cleveland, OH, United States	Content: The experience of cancer often entails intense emotions for patients and families. People may feel overwhelmed as they experience the physical and existential crisis of serious illness; feelings of fear, pain, fatigue, and tension; and anticipatory grief compete with hope, courage, strength, and love. Feelings and perceptions shift rapidly and may be confusing to manage. Staff may also e…	10.1080/07347332.2016.1147913 LK - https://utrechtuniversity.on.worldcat.org/atoztitles/link?sid=EMBASE&sid=EMBASE&issn=15407586&id=doi:10.1080%2F07347332.2016.1147913&atitle=Mindfulness+as+refuge+from+the+storm%3A+Exploring+ways+to+bring+mindfulness+practice+into+the+cancer+center&stitle=J.+Psychosoc.+Oncol.&title=Journal+of+Psychosocial+Oncology&volume=34&issue=1-2&spage=154&epage=155&aulast=Da…
Defining a model of cancer survivorship from a psychosocial perspective: Increasing patient well-being during survivorship	2016	J. Psychosoc. Oncol.	1540-7586	34	1	105-106	Foster, D.	https://www.embase.com/search/results?subaction=viewrecord&id=L617783872&from=export U2 - L617783872	D. Foster, University of Texas Southwestern Medical Center, Dallas, TX, United States	Content: The modern definition of cancer survivorship begins at diagnosis. Cancer survivorship includes multiple stages. A medical model describes survivorship stages as acute, extended, and permanent based on the physical stages of disease (Hewitt, 2006, Mullan, 1985). Social workers can incorporate these physical stages while identifying and utilizing a more holistic view of survivorship. The s…	10.1080/07347332.2016.1147913 LK - https://utrechtuniversity.on.worldcat.org/atoztitles/link?sid=EMBASE&sid=EMBASE&issn=15407586&id=doi:10.1080%2F07347332.2016.1147913&atitle=Defining+a+model+of+cancer+survivorship+from+a+psychosocial+perspective%3A+Increasing+patient+well-being+during+survivorship&stitle=J.+Psychosoc.+Oncol.&title=Journal+of+Psychosocial+Oncology&volume=34&issue=1-2&spage=105&ep…
Creating clinically relevant program evaluations: A pilot within post treatment survivorship programs	2016	J. Psychosoc. Oncol.	1540-7586	34	1	123-124	Knowles, K.	https://www.embase.com/search/results?subaction=viewrecord&id=L617783951&from=export U2 - L617783951	K. Knowles, Memorial Sloan Kettering Cancer Center, New York, NY, United States	Content: At a large, metropolitan cancer research center, the department of social work facilitates over 50 quality of life educational programs and 550 support groups each year to patients and caregivers throughout the continuum of treatment from diagnosis through survivorship, end-of-life, and bereavement. Previous program and group evaluations did not provide detailed information about the eff…	10.1080/07347332.2016.1147913 LK - https://utrechtuniversity.on.worldcat.org/atoztitles/link?sid=EMBASE&sid=EMBASE&issn=15407586&id=doi:10.1080%2F07347332.2016.1147913&atitle=Creating+clinically+relevant+program+evaluations%3A+A+pilot+within+post+treatment+survivorship+programs&stitle=J.+Psychosoc.+Oncol.&title=Journal+of+Psychosocial+Oncology&volume=34&issue=1-2&spage=123&epage=124&aulast=Knowle…
Helping patients navigate cancer's “dark night of the soul” by creating, hope, meaning, and positive sense of self	2016	J. Psychosoc. Oncol.	1540-7586	34	1	133	Abernathy, B.	https://www.embase.com/search/results?subaction=viewrecord&id=L617783978&from=export U2 - L617783978	B. Abernathy, Ped Oncology Support Team, Florida Atlanta University, University of Miami School of Medicine, West Palm Beach, FL, United States	Content:When the line is crossed fromhealth to illness “we enter the realm of the soul” and begin a “soul journey” (Bolen, 1996). Most patients can relate to the term “dark night of the soul” to represent times of grief, despair, and deep meaninglessness burden the soul during their cancer experience. In many ways, this term captures the depth and intensity of their lived experience in ways that …	10.1080/07347332.2016.1147913 LK - https://utrechtuniversity.on.worldcat.org/atoztitles/link?sid=EMBASE&sid=EMBASE&issn=15407586&id=doi:10.1080%2F07347332.2016.1147913&atitle=Helping+patients+navigate+cancer%27s+%E2%80%9Cdark+night+of+the+soul%E2%80%9D+by+creating%2C+hope%2C+meaning%2C+and+positive+sense+of+self&stitle=J.+Psychosoc.+Oncol.&title=Journal+of+Psychosocial+Oncology&volume=34&issue=1-…
Improving quality of sexual life in children with lymphoma in developing countries: Discussing the undiscussed!	2015	Pediatr. Blood Cancer	1545-5017	62		S392	Jain, S.	https://www.embase.com/search/results?subaction=viewrecord&id=L613189606&from=export U2 - L613189606	S. Jain, SMS Medical College, Attached Hospitals Jaipur, Radiation Oncology, Jaipur, India	Background/Objectives: Sex and cancer are two words that do not seem to belong in the same sentence. Success in pediatric oncology requires attention to the psychosocial consequences and quality of life. It is incumbent upon oncologists to conceive of Lymphomas as more than just a disease that begins with diagnosis and ends when the treatment protocol ends instead, it initiates a life-long trajec…	10.1002/pbc.25715 LK - https://utrechtuniversity.on.worldcat.org/atoztitles/link?sid=EMBASE&sid=EMBASE&issn=15455017&id=doi:10.1002%2Fpbc.25715&atitle=Improving+quality+of+sexual+life+in+children+with+lymphoma+in+developing+countries%3A+Discussing+the+undiscussed%21&stitle=Pediatr.+Blood+Cancer&title=Pediatric+Blood+and+Cancer&volume=62&issue=&spage=S392&epage=&aulast=Jain&aufirst=S.&auinit=S.&au…
Psychological approaches to working with people with cancer and their families: Not just anxiety and depression	2015	Asia-Pac. J. Clin. Oncol.	1743-7555	11		99	Pollard, A.	https://www.embase.com/search/results?subaction=viewrecord&id=L72074359&from=export U2 - L72074359	A. Pollard, Peter MacCallum Cancer Centre, Melbourne, VIC, Australia	Over the past decade much progress has been made in raising awareness of mental health as an important aspect of the cancer experience requiring screening and then treatment. The concept of measuring distress as a “sixth vital sign” in cancer was endorsed at the UICC in 2010 and subsequently many cancer led organisations internationally have endorsed this approach. Importantly, the terminology of…	10.1111/ajco.12432 LK - https://utrechtuniversity.on.worldcat.org/atoztitles/link?sid=EMBASE&sid=EMBASE&issn=17437555&id=doi:10.1111%2Fajco.12432&atitle=Psychological+approaches+to+working+with+people+with+cancer+and+their+families%3A+Not+just+anxiety+and+depression&stitle=Asia-Pac.+J.+Clin.+Oncol.&title=Asia-Pacific+Journal+of+Clinical+Oncology&volume=11&issue=&spage=99&epage=&aulast=Pollard&auf…
Cancer survivorship research and care practice: Current status and issues in Japan	2015	Annals of Oncology	0923-7534	26		vii34	Takahashi, M.	https://www.embase.com/search/results?subaction=viewrecord&id=L72209245&from=export U2 - L72209245	M. Takahashi, Division of Cancer Survivorship Research, Center for Cancer Control and Information Services, National Cancer Center, Japan	Cancer survivorship means the whole process that people with cancer and their caregivers live with, through, and beyond cancer. As the number of cancer survivors and their length of survival increases, issues related to long-term wellbeing specific to this population have been emerging worldwide as important themes in both health policy and oncology practice. Cancer survivorship research takes up…	10.1093/annonc/mdv428.1 LK - https://utrechtuniversity.on.worldcat.org/atoztitles/link?sid=EMBASE&sid=EMBASE&issn=09237534&id=doi:10.1093%2Fannonc%2Fmdv428.1&atitle=Cancer+survivorship+research+and+care+practice%3A+Current+status+and+issues+in+Japan&stitle=&title=Annals+of+Oncology&volume=26&issue=&spage=vii34&epage=&aulast=Takahashi&aufirst=Miyako&auinit=M.&aufull=Takahashi+M.&coden=&isbn=&pages…
Cancer survivorship-current status in Japan	2015	Annals of Oncology	0923-7534	26		vii66	Yamane, H.	https://www.embase.com/search/results?subaction=viewrecord&id=L72209305&from=export U2 - L72209305	H. Yamane, Department of General Internal Medicine 4, Kawasaki Medical School, Japan	The aging of the population has caused rapid increase of cancer prevalence in our country. The increase of early cancer diagnosis and progress in medical technology also has induced decrease of cancer mortality rate in some malignancies. From these results, cancer survivors, who were defined by the statement of National Coalition for Cancer Survivorship (NCCS) in 1986, have been gradually increas…	10.1093/annonc/mdv458 LK - https://utrechtuniversity.on.worldcat.org/atoztitles/link?sid=EMBASE&sid=EMBASE&issn=09237534&id=doi:10.1093%2Fannonc%2Fmdv458&atitle=Cancer+survivorship-current+status+in+Japan&stitle=&title=Annals+of+Oncology&volume=26&issue=&spage=vii66&epage=&aulast=Yamane&aufirst=Hiromichi&auinit=H.&aufull=Yamane+H.&coden=&isbn=&pages=vii66-&date=2015&auinit1=H&auinitm=
The newly derived four-factor structure of the FACIT-Sp- Ex: Comparing cancer survivors to other cancer/community groups	2015	Qual. Life Res.	1573-2649	24	1	124-125	Whitford, H.S. and Olver, I.	https://www.embase.com/search/results?subaction=viewrecord&id=L623526200&from=export U2 - L623526200	H.S. Whitford, Cancer Council Australia, Sydney, NSW, Australia	AIMS: This study aimed to determine if the four newly-derived factors of the 23-item expanded Functional Assessment of Chronic Illness Therapy-Spiritual Well-Being (identified in a sample of cancer survivors), were reliable in other cancer/community groups, and whether such groups differed across spiritual well-being domains. METHODS: Of 2,290 online survey respondents administered the FACIT-Sp-E…	10.1007/s11136-015-1078-4 LK - https://utrechtuniversity.on.worldcat.org/atoztitles/link?sid=EMBASE&sid=EMBASE&issn=15732649&id=doi:10.1007%2Fs11136-015-1078-4&atitle=The+newly+derived+four-factor+structure+of+the+FACIT-Sp-+Ex%3A+Comparing+cancer+survivors+to+other+cancer%2Fcommunity+groups&stitle=Qual.+Life+Res.&title=Quality+of+Life+Research&volume=24&issue=1&spage=124&epage=125&aulast=Whitford…
Is there a relationship between spiritual wellbeing (SWB) and QOL? Findings from international validation of the EORTC QLQ-SWB32	2015	Qual. Life Res.	1573-2649	24	1	13	Vivat, B. and Young, T. and Winstanley, J. and Arraras, J.I. and Black, K. and Bredart, A. and Costantini, A. and Fisher, S. and Guo, J. and Irarrazaval, M.E. and Kobayashi, K. and Kruizinga, R. and Navarro, M. and Omidvari, S. and Rohde, G. and Serpentini, S. and Spry, N. and Van Laarhoven, H.W. and Yang, G.	https://www.embase.com/search/results?subaction=viewrecord&id=L623526220&from=export U2 - L623526220	B. Vivat, University College London, London, United Kingdom	AIMS: The EORTC Quality of Life Group has developed a spiritual wellbeing (SWB) measure for palliative cancer patients; the EORTC QLQ-SWB32. Data collection for measure validation was completed in 2013, and analysis is ongoing. One element of the analysis explored relationships between participants' responses to the provisional 36-item SWB measure and to the EORTC QLQ-PAL-C15 (“PAL”)-a validated …	10.1007/s11136-015-1078-4 LK - https://utrechtuniversity.on.worldcat.org/atoztitles/link?sid=EMBASE&sid=EMBASE&issn=15732649&id=doi:10.1007%2Fs11136-015-1078-4&atitle=Is+there+a+relationship+between+spiritual+wellbeing+%28SWB%29+and+QOL%3F+Findings+from+international+validation+of+the+EORTC+QLQ-SWB32&stitle=Qual.+Life+Res.&title=Quality+of+Life+Research&volume=24&issue=1&spage=13&epage=&aulast=Vi…
“Existential communication” at the end of life-conceptual and practical aspects	2015	Oncol. Res. Treat.	2296-5270	38		42-43	Gieseler, F. and Schäfer, V. and Theobald, W.	https://www.embase.com/search/results?subaction=viewrecord&id=L72070857&from=export U2 - L72070857	F. Gieseler, UKSH Campus Lübeck, Med I, Palliativmedizin und Ethik in Der Onkologie, Lübeck, Germany	Empathic patient-centered communication is an integral part of the therapeutic care in palliative oncology. The integration in the German National Cancer Plan and the Patients' Rights Act underlines this consent. Thus, the doctor is obliged to explain in an understandable way, all significant information for the diagnosis, all treatment options, and probable side effects (SGB V § 630 c BGB). The …	10.1159/000439070 LK - https://utrechtuniversity.on.worldcat.org/atoztitles/link?sid=EMBASE&sid=EMBASE&issn=22965270&id=doi:10.1159%2F000439070&atitle=%E2%80%9CExistential+communication%E2%80%9D+at+the+end+of+life-conceptual+and+practical+aspects&stitle=Oncol.+Res.+Treat.&title=Oncology+Research+and+Treatment&volume=38&issue=&spage=42&epage=43&aulast=Gieseler&aufirst=F.&auinit=F.&aufull=Gieseler+…
Meaning in life and eudaimonic quality of life in terminal patients with gynecologic cancer	2015	Int. J. Gynecol. Cancer	1048-891X	25	9	1587	Telka, E. and Cies̈lak-Steć, M. and Chimiczewski, P.	https://www.embase.com/search/results?subaction=viewrecord&id=L72077904&from=export U2 - L72077904	E. Telka, Department of Radiotherapy, Maria Sklodowska-Curie Memorial Cancer Center, Institute of Oncology Gliwice, Gliwice, Poland	Meaning in life and quality of life are some of the most important factors determining the psychophysical functioning of ill people. This is particularly evident in the terminal stage of cancer, in which individuals tend to reevaluate existing goals and values, as well as search for new satisfactory quality of life area The purpose was to assess the level of meaning in life and eudaimonic quality…	10.1097/01.IGC.0000473498.85773.6e LK - https://utrechtuniversity.on.worldcat.org/atoztitles/link?sid=EMBASE&sid=EMBASE&issn=1048891X&id=doi:10.1097%2F01.IGC.0000473498.85773.6e&atitle=Meaning+in+life+and+eudaimonic+quality+of+life+in+terminal+patients+with+gynecologic+cancer&stitle=Int.+J.+Gynecol.+Cancer&title=International+Journal+of+Gynecological+Cancer&volume=25&issue=9&spage=1587&epage=&aul…
[truncated: 2,450 more rows]
